# Supplementary material for: GEP analysis validates high risk MDS and acute myeloid leukemia post MDS mice models and highlights novel dysregulated pathways
Source: J Hematol Oncol. 2016 Jan 27;9:5. doi: 10.1186/s13045-016-0235-8 (PMC4728810; doi:10.1186/s13045-016-0235-8)
Supplement: Additional file 1: — Lists of regulated genes in HR-MDS and AML post MDS relative to FVB/N (Tables S1 to S31). (XLSX 1839 kb) [file 13045_2016_235_MOESM1_ESM.xlsx]

## Sheet: Table S1
Table S1: Dysregulated genes in the HR-MDS transgenic mice and founders vs FVB/N mice.
		HR MDS			MRP8NRASD12			tethBcl2
Gene Name	Gene Symbol	Regulation	Fold-Change	P-Value	Regulation	Fold-Change	P-Value	Regulation	Fold-Change	P-Value
secretory leukocyte peptidase inhibitor	Slpi	up	30.02	0.000259	up	40.92	5.6e-05
resistin like gamma	Retnlg	up	23.33	0.0447	up	58.1	3.79e-05
lactotransferrin	Ltf	up	17.86	0.0148	up	40.18	7.9e-05	down	2.29	0.0274
lipocalin 2	Lcn2	up	17.64	0.0133	up	39.77	2.1e-05	down	2.25	0.00944
S100 calcium binding protein A8 (calgranulin A)	S100a8	up	16.2	0.0103	up	36.97	8.09e-05
predicted gene 5483	Gm5483	up	15.9	0.0165	up	8.65	0.0164
histocompatibility 2, T region locus 10 // histocompatibility 2, T region locus 22 // histocompatibility 2, T region locus 9	H2-T10 // H2-T22 // H2-T9	up	15.69	6.47e-05				up	20.5	5.91e-05
stefin A1	Stfa1	up	15.25	0.0274	up	96.86	3.78e-05
RIKEN cDNA 2010005H15 gene	2010005H15Rik	up	14.99	0.0176	up	53.5	0.000178
interferon induced transmembrane protein 6	Ifitm6	up	14.42	0.0282	up	34.86	0.000342
S100 calcium binding protein A9 (calgranulin B)	S100a9	up	13.88	0.0245	up	35.19	0.00024	down	2.29	0.0013
DNA segment, Chr 17, human D6S56E 5	D17H6S56E-5	up	12.56	0.000118	up	1.82	0.00914	up	10.61	1.96e-05
stefin A2	Stfa2	up	12.45	0.0236	up	44.56	4.34e-05
cDNA sequence BC1179090	BC117090	up	12.06	0.0164	up	31.88	0.0012
stefin A3	Stfa3	up	12.06	0.0478	up	57.19	0.000276
secreted phosphoprotein 1	Spp1	up	11.76	0.0364	up	28.69	0.000478
chitinase-like 4	Chil4	up	11.58	0.0303	up	33	0.000295	down	2.7	0.029
neutrophilic granule protein	Ngp	up	11.47	0.0158	up	24.22	8.22e-05	down	3.23	0.0488
chitinase-like 3	Chil3	up	10.36	0.041	up	37.54	0.00138	down	2.99	0.0235
proteinase 3	Prtn3	up	9.38	0.0407	up	30.07	0.000215
myeloperoxidase	Mpo	up	9.3	0.0267	up	23.15	8.16e-05	down	1.86	0.00794
histidine decarboxylase	Hdc	up	8.42	0.0319	up	22.84	0.00224
MAS-related GPR, member A2B	Mrgpra2b	up	7.89	0.0237	up	20.21	0.0021
chemokine (C-X-C motif) receptor 2	Cxcr2	up	7.88	0.00568	up	18.66	0.00062
complement component 5a receptor 1	C5ar1	up	7.87	0.0308	up	20.53	0.00114
cathepsin G	Ctsg	up	7.54	0.0372	up	22.66	0.000283
activation-induced cytidine deaminase	Aicda	up	6.81	0.00596	up	3.82	0.0158
immunoglobulin heavy constant gamma 1 (G1m marker) // immunoglobulin heavy constant mu // Immunoglobulin heavy constant gamma 3 // immunoglobulin heavy variable 1-84 // immunoglobulin heavy variable V1-12 // immunoglobulin heavy variable 9-4 // immunoglobulin heavy variable V1-54 // immunoglobulin heavy variable V10-3 // immunoglobulin heavy variable 14-2 // immunoglobulin heavy variable 6-6 // i…	Ighg1 // Ighm // Ighg3 // Ighv1-84 // Ighv1-12 // Ighv9-4 // Ighv1-54 // Ighv10-3 // Ighv14-2 // Ighv6-6 // Ighv1-72 // Ighv1-26 // Ighv1-77 // Ighv5-9 // Ighv1-47	up	6.81	0.0165	up	4.09	0.0047	up	2.17	0.00108
RIKEN cDNA F630028O10 gene	F630028O10Rik	up	6.77	0.0337	up	17.6	0.00224
formyl peptide receptor 3 // formyl peptide receptor 2	Fpr3 // Fpr2	up	6.56	0.038	up	13.21	0.00248
elastase, neutrophil expressed	Elane	up	6.44	0.0283	up	24.86	0.000337
dehydrogenase/reductase (SDR family) member 9	Dhrs9	up	6.29	0.0366	up	8.5	0.00566
chemokine (C-X-C motif) ligand 2	Cxcl2	up	6.15	0.0369	up	9.05	0.0455
stefin A2 like 1	Stfa2l1	up	6.14	0.0247	up	17.8	0.00044
immunoglobulin joining chain	Igj	up	5.45	0.000157	up	4.26	0.0061
chitinase-like 1	Chil1	up	5.35	0.0451	up	21.43	0.0016
annexin A1	Anxa1	up	5.2	0.02	up	12.07	0.00052	down	1.84	0.00704
histocompatibility 2, class II antigen E beta	H2-Eb1	up	5.18	2.12e-06	down	1.27	0.0345	up	5.87	3.26e-06
C-type lectin domain family 4, member d	Clec4d	up	4.9	0.0248	up	8.05	0.00344
RIKEN cDNA 1810033B17 gene	1810033B17Rik	up	4.88	0.0447	up	12.54	0.00412
coagulation factor XIII, A1 subunit	F13a1	up	4.88	0.0164	up	10.88	0.000519
G protein-coupled receptor 84	Gpr84	up	4.68	0.0331	up	10.96	0.0137
colony stimulating factor 3 receptor (granulocyte)	Csf3r	up	4.64	0.0164	up	12.36	0.000822
transmembrane protein 176B	Tmem176b	up	4.52	0.00146	up	4.97	0.000436	up	1.39	0.0232
S100 calcium binding protein A6 (calcyclin)	S100a6	up	4.45	0.0305	up	11.22	0.00144
Der1-like domain family, member 3	Derl3	up	4.18	0.00298	up	3.35	0.0201
regulator of G-protein signaling 13	Rgs13	up	4.06	0.022	up	1.98	0.0299
nuclear GTPase, germinal center associated	Nuggc	up	4.04	0.00512	up	2.9	0.000683
CD34 antigen	Cd34	up	4.02	0.00622	up	4.59	0.0015	down	1.48	0.027
formyl peptide receptor 1	Fpr1	up	3.99	0.0497	up	8.55	0.0059
EGF, latrophilin seven transmembrane domain containing 1	Eltd1	up	3.98	0.00686	up	4.2	0.00108
RAB38, member of RAS oncogene family	Rab38	up	3.75	0.003	up	2.99	0.000597
sphingosine-1-phosphate receptor 2	S1pr2	up	3.75	0.0103	up	3.01	0.00864
CD5 antigen-like	Cd5l	up	3.73	0.0346	up	4.19	0.00882
RIKEN cDNA 2610507I01 gene	2610507I01Rik	up	3.68	0.00586				up	1.84	0.00466
leucine-rich alpha-2-glycoprotein 1	Lrg1	up	3.64	0.0191	up	6.78	0.00396
interferon induced transmembrane protein 1	Ifitm1	up	3.61	0.0141	up	4.92	8.26e-05
G protein-coupled receptor 97	Gpr97	up	3.6	0.0203	up	6.29	0.00574
arachidonate 5-lipoxygenase activating protein	Alox5ap	up	3.53	0.0288	up	8.26	0.00192
membrane-spanning 4-domains, subfamily A, member 3	Ms4a3	up	3.49	0.0261	up	8.27	0.000659
CD63 antigen	Cd63	up	3.47	0.026	up	3.61	0.011
ficolin B	Fcnb	up	3.47	0.0367	up	6.47	0.00306
avian erythroblastosis virus E-26 (v-ets) oncogene related	Erg	up	3.42	0.0441	up	4.3	0.011
islet cell autoantigen 1	Ica1	up	3.42	0.0403	up	5.44	0.0143
oncostatin M	Osm	up	3.42	0.0042	up	4.55	0.0318
C-type lectin domain family 4, member a2	Clec4a2	up	3.34	0.0213	up	5.7	0.0071
guanine deaminase	Gda	up	3.34	0.0451	up	8.76	0.00116
RIKEN cDNA I830127L07 gene	I830127L07Rik	up	3.33	0.0412	up	7.25	0.0118
paired immunoglobin-like type 2 receptor beta 1	Pilrb1	up	3.32	0.0243	up	5.94	0.0103
mitochondrial tumor suppressor 1	Mtus1	up	3.31	0.0235	up	8.12	0.00122
immunoglobulin kappa variable 1-117	Igkv1-117	up	3.3	0.00492	up	3.45	0.0109
immunoglobulin kappa variable 4-59	Igkv4-59	up	3.25	0.000122	up	3.01	0.00676
CCAAT/enhancer binding protein (C/EBP), delta	Cebpd	up	3.24	0.0293	up	6.3	0.0026
annexin A2	Anxa2	up	3.2	0.0251	up	6.01	0.00124
immunoglobulin kappa variable 10-96	Igkv10-96	up	3.2	0.00138	up	4.49	0.0137
regulator of cell cycle	Rgcc	up	3.2	0.0202	up	2.99	0.0132
glutathione reductase	Gsr	up	3.18	0.0363	up	6.79	0.00306
RIKEN cDNA B230208H11 gene	B230208H11Rik	up	3.11	0.0392	up	4.74	0.00198
Rho GTPase activating protein 31	Arhgap31	up	3.08	0.0342	up	1.54	0.00632	up	2.59	7.79e-05
destrin	Dstn	up	2.98	0.0403	up	5.84	0.00548
histocompatibility 2, class II, locus Mb2	H2-DMb2	up	2.97	0.000663				up	3.37	0.00824
valyl-tRNA synthetase	Vars	up	2.94	0.00302				up	2.97	0.00178
histamine N-methyltransferase	Hnmt	up	2.9	0.0123	up	4.85	0.000839
cysteine-rich with EGF-like domains 2	Creld2	up	2.89	0.044	up	2.75	0.0237
nuclear factor, erythroid derived 2	Nfe2	up	2.89	0.0269	up	9.02	0.00322
FK506 binding protein 11	Fkbp11	up	2.82	5.52e-05	up	2.83	0.0107
myeloblastosis oncogene-like 1	Mybl1	up	2.82	0.0198	up	2.49	0.0358
paired immunoglobin-like type 2 receptor alpha	Pilra	up	2.79	0.0195	up	5.1	0.00666	down	1.63	0.0288
Ras association (RalGDS/AF-6) domain family member 6	Rassf6	up	2.78	0.0348	up	1.92	0.0435
mucin 13, epithelial transmembrane	Muc13	up	2.77	0.0269	up	2.68	0.000341
solute carrier family 16 (monocarboxylic acid transporters), member 3	Slc16a3	up	2.74	0.0304	up	6.1	0.00574
dachshund 1 (Drosophila)	Dach1	up	2.7	0.0389	up	5.25	0.0404
establishment of cohesion 1 homolog 2 (S. cerevisiae)	Esco2	up	2.68	0.035	up	2.79	0.0206
paraoxonase 3	Pon3	up	2.68	0.00112	up	2.3	0.037
peroxiredoxin 4	Prdx4	up	2.64	0.0014	up	2.52	0.0366
histocompatibility 2, T region locus 23	H2-T23	up	2.63	0.00928				up	3.45	0.00346
signal-regulatory protein beta 1A	Sirpb1a	up	2.63	0.0173	up	4.16	0.00628
antigen identified by monoclonal antibody Ki 67	Mki67	up	2.62	0.0103	up	3.21	0.00304
E2F transcription factor 8	E2f8	up	2.61	0.0298	up	3.73	0.00324
cytoplasmic polyadenylation element binding protein 3	Cpeb3	up	2.6	0.00336	up	2.94	0.00556
ELL associated factor 2	Eaf2	up	2.57	0.000718				up	1.48	0.0117
dynein light chain Tctex-type 1C	Dynlt1c	up	2.56	0.00428	up	1.92	0.0164	up	1.61	0.0156
cyclin A2	Ccna2	up	2.55	0.00972	up	3.08	0.0182
predicted gene 14548	Gm14548	up	2.55	0.00336	up	3.65	0.00284
brain abundant, membrane attached signal protein 1	Basp1	up	2.53	0.0156	up	2.01	0.0336
pyrroline-5-carboxylate reductase 1	Pycr1	up	2.53	0.015	up	3.14	0.00902
asparagine synthetase	Asns	up	2.51	0.00712	up	3.16	0.00302
transmembrane protein 176A	Tmem176a	up	2.5	0.0064	up	3.03	0.00344
fatty acid desaturase 2	Fads2	up	2.49	0.0499	up	2.07	0.00242
FK506 binding protein 2	Fkbp2	up	2.49	0.000477	up	2.79	0.0335
tumor necrosis factor receptor superfamily, member 17	Tnfrsf17	up	2.49	0.00186	up	2.04	0.0207
interferon induced transmembrane protein 2	Ifitm2	up	2.48	0.00876	up	4.96	0.000645	up	1.61	0.0443
TPX2, microtubule-associated protein homolog (Xenopus laevis)	Tpx2	up	2.48	0.0063	up	3.2	0.00222
thioredoxin domain containing 5	Txndc5	up	2.48	0.00104	up	2.26	0.00472
lectin, mannose-binding, 1	Lman1	up	2.47	0.00194	up	2.42	0.00558
latexin	Lxn	up	2.45	0.0375	up	2.68	0.00208
methionine sulfoxide reductase B1	Msrb1	up	2.44	0.0453	up	5.69	0.002
hydroxysteroid 11-beta dehydrogenase 1	Hsd11b1	up	2.41	0.0036	up	3.45	0.0169	up	1.49	0.0362
ubiquitin-conjugating enzyme E2C	Ube2c	up	2.41	0.0278	up	3.99	0.0039	down	1.69	0.00582
keratinocyte associated protein 2	Krtcap2	up	2.4	0.000957				up	1.39	0.0358
transmembrane protein 181C, pseudogene	Tmem181c-ps	up	2.38	0.0033	up	2.12	0.0125	up	2.66	0.000378
fucosyltransferase 8	Fut8	up	2.37	0.0017	up	2.02	0.00232
cyclin B1	Ccnb1	up	2.35	0.00978	up	2.75	0.00458
WAP four-disulfide core domain 17	Wfdc17	up	2.34	0.0305	up	4	0.019
adenosine deaminase	Ada	up	2.32	0.0051	up	2.47	0.0063
molybdenum cofactor sulfurase	Mocos	up	2.32	0.0167	up	3.68	0.00724
protein regulator of cytokinesis 1	Prc1	up	2.32	0.00462	up	2.78	0.00788	down	1.22	0.031
stathmin 1	Stmn1	up	2.32	0.0226	up	2.36	0.0173
budding uninhibited by benzimidazoles 1 homolog, beta (S. cerevisiae)	Bub1b	up	2.3	0.0125	up	2.9	0.0067
citron	Cit	up	2.3	0.0154	up	2.35	0.000864
peroxisomal trans-2-enoyl-CoA reductase	Pecr	up	2.3	0.000703	up	1.66	0.0274
stromal cell-derived factor 2-like 1	Sdf2l1	up	2.26	0.000404	up	2.63	0.00344
kinesin family member 15	Kif15	up	2.25	0.0149	up	2.96	0.00224	down	1.93	0.0043
karyopherin (importin) alpha 2	Kpna2	up	2.25	0.0133	up	2.45	0.00956
versican	Vcan	up	2.24	0.04	up	3.92	0.00242
cyclin B2	Ccnb2	up	2.23	0.0293	up	3.22	0.00466	down	1.54	0.011
fatty acyl CoA reductase 2	Far2	up	2.23	0.0332	up	4.68	0.0017
predicted pseudogene 7609	Gm7609	up	2.23	0.0407	up	1.93	0.0196	up	2.36	0.00256
baculoviral IAP repeat-containing 5	Birc5	up	2.22	0.0265	up	2.74	0.0115
C-type lectin domain family 4, member n	Clec4n	up	2.22	0.0169	up	2.19	0.0425
G protein-coupled receptor 56	Gpr56	up	2.22	0.036	up	1.91	0.00694	down	1.6	0.0109
immunoglobulin kappa variable 3-2 // immunoglobulin kappa variable 3-4	Igkv3-2 // Igkv3-4	up	2.22	0.00288	up	3.39	0.014
predicted gene 14005	Gm14005	up	2.21	0.00402	up	2.23	0.0265
sialic acid binding Ig-like lectin E	Siglece	up	2.21	0.0129	up	4.16	0.0103
G protein-coupled receptor 160	Gpr160	up	2.19	0.00434	up	2.51	0.00156
non-SMC condensin I complex, subunit G	Ncapg	up	2.19	0.0075	up	2.5	0.0318
deafness, autosomal dominant 5 (human)	Dfna5	up	2.18	0.0416	up	4.89	0.00616
histidine ammonia lyase	Hal	up	2.18	0.0279	up	3.88	0.0104
protein tyrosine phosphatase-like A domain containing 2	Ptplad2	up	2.18	0.0105	up	4.56	0.00234
Sec24 related gene family, member D (S. cerevisiae)	Sec24d	up	2.18	0.0146	up	1.84	0.0311
cyclin-dependent kinase 1	Cdk1	up	2.17	0.0444	up	3.29	0.00586
regulator of G-protein signaling 18	Rgs18	up	2.16	0.0488	up	3.72	0.00534
apolipoprotein E	Apoe	up	2.15	0.0469	up	2.43	0.00244
complement component 5a receptor 2	C5ar2	up	2.15	0.0445	up	3.03	0.00202
transcription factor EC	Tfec	up	2.15	0.0193	up	2.55	0.00396
cytoskeleton-associated protein 4	Ckap4	up	2.14	0.0456	up	2.94	0.0488
bone morphogenetic protein receptor, type 1A	Bmpr1a	up	2.12	0.0434	up	2.16	0.0396	up	1.37	0.0422
CDC28 protein kinase 1b	Cks1b	up	2.11	0.0257	up	2.06	0.0383
histone cluster 3, H2bb, pseudogene	Hist3h2bb-ps	up	2.11	0.0196	up	1.96	0.0114
Rac GTPase-activating protein 1	Racgap1	up	2.11	0.00384	up	2.35	0.00832
Rho-related BTB domain containing 1	Rhobtb1	up	2.11	0.0024	up	2.37	0.00512
ER degradation enhancer, mannosidase alpha-like 2	Edem2	up	2.1	0.00564	up	2.38	0.00574
Holliday junction recognition protein	Hjurp	up	2.1	0.00998				up	1.9	0.00266
RIKEN cDNA 2810417H13 gene	2810417H13Rik	up	2.09	0.0236	up	2.89	0.00762
ribonuclease L (2', 5'-oligoisoadenylate synthetase-dependent)	Rnasel	up	2.09	0.0357	up	1.92	0.0314	up	1.95	0.000119
solute carrier family 25 (mitochondrial carrier, phosphate carrier), member 24	Slc25a24	up	2.09	0.0171	up	3.52	0.013	up	1.47	0.039
dynein light chain Tctex-type 1B	Dynlt1b	up	2.08	0.0107	up	1.92	0.0116	up	1.46	0.0174
cell division cycle 6	Cdc6	up	2.07	0.00966	up	2.36	0.02
histone cluster 1, H2ad // histone cluster 1, H3d	Hist1h2ad // Hist1h3d	up	2.07	0.0195	up	1.9	0.00726
lymphocyte antigen 6 complex, locus C2	Ly6c2	up	2.07	0.0144	up	2.59	0.00668
proteolipid protein 2	Plp2	up	2.07	0.00357	up	2.94	0.0079
aurora kinase B	Aurkb	up	2.05	0.0372	up	2.43	0.000477
kinesin family member 11	Kif11	up	2.04	0.0217	up	2.56	0.00596	down	1.36	0.0278
actinin, alpha 1	Actn1	up	2.03	0.0317	up	2.41	0.0373
cystatin F (leukocystatin)	Cst7	up	2.03	0.00596	up	2.06	0.00788	up	1.68	0.0241
budding uninhibited by benzimidazoles 1 homolog (S. cerevisiae)	Bub1	up	2.02	0.0495	up	2.71	0.00304
Meis homeobox 1	Meis1	up	2.02	0.0167	up	1.94	0.0369
protease, serine 16 (thymus)	Prss16	up	2.02	0.00994	up	2.79	0.0489
sulfide quinone reductase-like (yeast)	Sqrdl	up	2.02	0.046	up	4	0.0115
nei like 3 (E. coli)	Neil3	up	2.01	0.0208	up	2.48	0.0192	down	1.63	0.0032
topoisomerase (DNA) II alpha	Top2a	up	2.01	0.00866	up	2.3	0.00538	down	1.47	0.029
hemogen	Hemgn	up	2	0.0387	up	2.16	0.0445
marginal zone B and B1 cell-specific protein 1	Mzb1	up	2	0.00106	up	1.87	0.038
neurexophilin and PC-esterase domain family, member 5	Nxpe5	up	2	0.0202	up	2.42	0.0191
small EDRK-rich factor 1	Serf1	up	1.99	0.0163	up	1.84	0.0389
dehydrogenase/reductase (SDR family) member 7	Dhrs7	up	1.98	0.0438	up	2.3	0.0247
histone cluster 1, H2ab	Hist1h2ab	up	1.98	0.0065	up	2.8	0.0301
integrin beta 5	Itgb5	up	1.98	0.0123	up	2.18	0.00662	down	1.63	0.0478
branched chain aminotransferase 1, cytosolic	Bcat1	up	1.97	0.0027	up	2.18	0.005
cell division cycle associated 8	Cdca8	up	1.97	0.016	up	2.92	0.00356
histone cluster 1, H1b	Hist1h1b	up	1.97	0.0317	up	3.07	0.00368
histone cluster 1, H2ao	Hist1h2ao	up	1.96	0.0103	up	2.7	0.00148
cell division cycle 45	Cdc45	up	1.95	0.0453	up	2.31	0.0139
RAB32, member RAS oncogene family	Rab32	up	1.95	0.0284	up	3.53	0.00882
non-SMC condensin II complex, subunit G2	Ncapg2	up	1.94	0.0309	up	1.95	0.0395
Ttk protein kinase	Ttk	up	1.94	0.0382	up	2.19	0.0143
X-box binding protein 1	Xbp1	up	1.94	0.000197	up	1.83	0.022
adenylosuccinate synthetase like 1	Adssl1	up	1.93	0.0499	up	2.94	0.0105
ATPase inhibitory factor 1	Atpif1	up	1.93	0.00496	up	2.29	0.0405	up	1.27	0.00494
CD302 antigen	Cd302	up	1.93	0.00662	up	1.63	0.0421
CD59a antigen	Cd59a	up	1.93	0.0329				up	2.02	0.0112
predicted gene, 18409	Gm18409	up	1.93	0.0123	up	2.01	0.0026
guanine nucleotide binding protein (G protein), gamma 12	Gng12	up	1.93	0.00946	up	2.63	0.00762
insulin-like growth factor I receptor	Igf1r	up	1.93	0.0449	up	2.74	0.0355
kit oncogene	Kit	up	1.93	0.041	up	1.88	0.00746
kinesin family member 20A	Kif20a	up	1.92	0.0287	up	2.56	0.00578
purinergic receptor P2Y, G-protein coupled 13	P2ry13	up	1.92	0.0369	up	2.08	0.025	down	1.66	0.0465
smoothened homolog (Drosophila)	Smo	up	1.92	0.00328	up	2.25	0.000744
oxysterol binding protein-like 3	Osbpl3	up	1.91	0.0338	up	1.52	0.0203
carcinoembryonic antigen-related cell adhesion molecule 10	Ceacam10	up	1.9	0.0203	up	13.95	0.0057
Hspb associated protein 1	Hspbap1	up	1.89	0.00746				up	1.37	0.019
NIMA (never in mitosis gene a)-related expressed kinase 2	Nek2	up	1.89	0.0266	up	2.09	0.0101	down	1.44	0.0256
SPC24, NDC80 kinetochore complex component, homolog (S. cerevisiae)	Spc24	up	1.89	0.0298	up	2.14	0.0063
thyroid hormone receptor interactor 13	Trip13	up	1.89	0.0365	up	2.21	0.0123
cell division cycle associated 5	Cdca5	up	1.88	0.0489	up	2.39	0.00428
diazepam binding inhibitor	Dbi	up	1.88	0.0231	up	2.11	0.0203
dolichyl-di-phosphooligosaccharide-protein glycotransferase	Ddost	up	1.88	0.0241	up	1.99	0.0235
fibronectin type III domain containing 3B	Fndc3b	up	1.88	0.00546	up	2.28	0.0135
phosphatidic acid phosphatase type 2 domain containing 1B	Ppapdc1b	up	1.88	0.00602	up	1.86	0.0304
glutamate-cysteine ligase, modifier subunit	Gclm	up	1.86	0.0444	up	2.26	0.0264
replication factor C (activator 1) 4	Rfc4	up	1.86	0.00142	up	1.8	0.0274
solute carrier family 7 (cationic amino acid transporter, y+ system), member 8	Slc7a8	up	1.86	0.0436	up	2.08	0.0264
histone cluster 1, H4j	Hist1h4j	up	1.85	0.0277	up	3.14	0.00168
orosomucoid 1	Orm1	up	1.85	0.0052	up	1.72	0.000819
paired-Ig-like receptor A1	Pira1	up	1.85	0.0166	up	3.67	0.00174
cancer susceptibility candidate 5	Casc5	up	1.84	0.0117	up	1.72	0.0133
histone cluster 1, H1a	Hist1h1a	up	1.84	0.0179	up	2.07	0.00188
K(lysine) acetyltransferase 2B	Kat2b	up	1.84	0.0433				up	1.93	0.0435
solute carrier family 15 (H+/peptide transporter), member 2	Slc15a2	up	1.84	0.0156	up	1.89	0.00706	up	1.36	0.0471
H1 histone family, member 0	H1f0	up	1.83	0.00278	up	1.92	0.0163
signal-regulatory protein alpha	Sirpa	up	1.83	0.0359	up	2.37	0.0122	down	1.43	0.0236
RIKEN cDNA 4930404N11 gene	4930404N11Rik	up	1.82	0.00582	up	2.11	0.0328
GINS complex subunit 1 (Psf1 homolog)	Gins1	up	1.82	0.013	up	1.94	0.0253
platelet-activating factor acetylhydrolase 2	Pafah2	up	1.82	0.0203	up	2.28	0.00438
CD200 receptor 1	Cd200r1	up	1.81	0.0289	up	2.57	0.0184	up	1.45	0.014
cytoskeleton associated protein 2-like	Ckap2l	up	1.81	0.0181	up	2.15	0.000923
UDP-N-acetyl-alpha-D-galactosamine:polypeptide N-acetylgalactosaminyltransferase 3	Galnt3	up	1.81	0.0219	up	2.9	0.00196	down	1.62	0.0105
RAD51 homolog B	Rad51b	up	1.81	0.0306	up	1.39	0.0387
Rhesus blood group-associated A glycoprotein	Rhag	up	1.81	0.049	up	2.09	0.0282
histone cluster 1, H2bb	Hist1h2bb	up	1.8	0.0438	up	2.51	0.0175
minichromosome maintenance deficient 6 (MIS5 homolog, S. pombe) (S. cerevisiae)	Mcm6	up	1.8	0.0473	up	1.6	0.0133
multivesicular body subunit 12B	Mvb12b	up	1.8	0.00146	up	1.92	0.0245
transforming, acidic coiled-coil containing protein 3	Tacc3	up	1.8	0.0353	up	2.07	0.00642
aminolevulinic acid synthase 1	Alas1	up	1.79	0.019	up	3.33	0.00458
diacylglycerol kinase, gamma	Dgkg	up	1.79	0.0426	up	3.33	0.00868
DNA-damage regulated autophagy modulator 1	Dram1	up	1.79	0.0352	up	2.91	0.0029
pre B cell leukemia homeobox 1	Pbx1	up	1.79	0.046	up	2.51	0.0196
prostaglandin-endoperoxide synthase 1	Ptgs1	up	1.79	0.021	up	2.74	0.00216	down	1.69	0.00302
REX2, RNA exonuclease 2 homolog (S. cerevisiae)	Rexo2	up	1.79	0.00294	up	1.72	0.0049
mitochondrial fission regulator 2	Mtfr2	up	1.78	0.0461	up	2.37	0.00472
ectonucleotide pyrophosphatase/phosphodiesterase 1	Enpp1	up	1.77	0.00216				up	1.38	0.0388
ficolin A	Fcna	up	1.77	0.0078	up	1.9	0.00108	down	1.97	0.011
N-acetylneuraminate pyruvate lyase	Npl	up	1.77	0.00048	up	3.47	6.13e-05	down	1.83	0.00828
RIKEN cDNA C330027C09 gene	C330027C09Rik	up	1.76	0.00404	up	1.76	0.0354	down	1.34	0.018
cyclin E1	Ccne1	up	1.76	0.000184	up	1.85	0.0444
predicted gene 9992	Gm9992	up	1.76	0.0181				up	1.7	0.00148
CD8 antigen, alpha chain	Cd8a	up	1.75	0.00536				up	2	0.0048
mannose receptor, C type 1	Mrc1	up	1.75	0.0109	up	1.89	0.0125
transmembrane protein 165	Tmem165	up	1.75	0.00124	up	1.59	0.0212
cell division cycle associated 7	Cdca7	up	1.74	0.0152	up	2.19	0.00656
golgi integral membrane protein 4	Golim4	up	1.74	0.0184	up	2.21	0.0156
oxysterol binding protein-like 1A	Osbpl1a	up	1.73	0.00204	up	1.7	0.000903
complement component 1, q subcomponent, beta polypeptide	C1qb	up	1.72	0.00532	up	2.06	0.00266	down	1.59	0.0207
predicted gene 5150	Gm5150	up	1.72	0.0107	up	2.91	0.0013	down	1.29	0.0097
heme binding protein 1	Hebp1	up	1.72	0.0089	up	2.43	0.00188
histone cluster 2, H4	Hist2h4	up	1.72	0.0088	up	2.39	0.00802
protein disulfide isomerase associated 6	Pdia6	up	1.72	0.0045	up	1.68	0.013
phospholipase A2, group VII (platelet-activating factor acetylhydrolase, plasma)	Pla2g7	up	1.72	0.0191	up	3.12	0.00112	down	1.33	0.031
solute carrier family 31, member 2	Slc31a2	up	1.72	0.0143	up	2.49	0.0166
transcription factor Dp 1	Tfdp1	up	1.72	0.0164	up	1.91	0.00914
triosephosphate isomerase 1	Tpi1	up	1.72	0.0335	up	2.12	0.0157
thioredoxin 1	Txn1	up	1.72	0.00176	up	1.9	0.00878
CD68 antigen	Cd68	up	1.71	0.0406	up	2.21	0.00666
protein disulfide isomerase associated 4	Pdia4	up	1.71	0.0195	up	1.59	0.0453
cathepsin B	Ctsb	up	1.7	0.0061	up	1.9	0.00666
pyrophosphatase (inorganic) 1	Ppa1	up	1.7	0.0186	up	1.59	0.03
ligase I, DNA, ATP-dependent	Lig1	up	1.69	0.0265	up	1.89	0.00354
metallothionein 2	Mt2	up	1.69	0.0375	up	1.59	0.0146
cholinergic receptor, muscarinic 3, cardiac	Chrm3	up	1.68	0.02	up	1.46	0.0471
sel-1 suppressor of lin-12-like (C. elegans)	Sel1l	up	1.68	0.00272	up	1.58	0.0411
solute carrier family 11 (proton-coupled divalent metal ion transporters), member 1	Slc11a1	up	1.68	0.0473	up	2.34	0.00606
colony stimulating factor 2 receptor, beta 2, low-affinity (granulocyte-macrophage)	Csf2rb2	up	1.67	0.0385	up	2.32	0.036
histone cluster 1, H4d	Hist1h4d	up	1.67	0.0419	up	2.12	0.0266
solute carrier family 4 (anion exchanger), member 1	Slc4a1	up	1.67	0.0483	up	2.34	0.0297
zinc finger, DHHC domain containing 2	Zdhhc2	up	1.67	0.0228	up	1.58	0.0167
a disintegrin and metallopeptidase domain 15 (metargidin)	Adam15	up	1.66	0.0494	up	2.75	0.0155
aquaporin 9	Aqp9	up	1.66	0.0343	up	2.04	0.0174
cytoskeleton associated protein 2	Ckap2	up	1.66	0.0346	up	1.64	0.0497
dolichyl-phosphate (UDP-N-acetylglucosamine) acetylglucosaminephosphotransferase 1 (GlcNAc-1-P transferase)	Dpagt1	up	1.66	0.00154	up	1.84	0.0296
interferon-stimulated protein	Isg20	up	1.66	0.0348	up	1.86	0.0421
solute carrier family 17, member 9	Slc17a9	up	1.66	0.0312	up	1.99	0.0209	up	1.28	0.0237
vimentin	Vim	up	1.66	0.0342	up	1.91	0.0238
cathepsin D	Ctsd	up	1.65	0.019	up	2.18	0.000903
myeloblastosis oncogene-like 2	Mybl2	up	1.65	0.0261	up	2.12	0.00218
S100 calcium binding protein A11 (calgizzarin)	S100a11	up	1.65	0.0356	up	1.81	0.0169	up	1.49	0.0434
Sec61 beta subunit	Sec61b	up	1.65	0.0189	up	1.6	0.0385
transglutaminase 1, K polypeptide	Tgm1	up	1.65	0.0159	up	1.79	0.00176
UDP-glucose pyrophosphorylase 2	Ugp2	up	1.65	0.0269	up	1.88	0.0413
complement component 1, q subcomponent, alpha polypeptide	C1qa	up	1.64	0.0139	up	1.91	0.00658	down	1.73	0.03
erythrocyte protein band 4.1-like 3	Epb4.1l3	up	1.64	0.0431	up	2.15	0.0127	down	1.58	0.0202
flotillin 1	Flot1	up	1.64	0.00168	up	2.32	0.00508
serine (or cysteine) peptidase inhibitor, clade B, member 6a	Serpinb6a	up	1.64	0.0385	up	2.09	0.0256
tetraspanin 4	Tspan4	up	1.64	0.0093	up	2.03	0.0027
copine III	Cpne3	up	1.63	0.0332	up	2.58	0.0087	up	1.36	0.0331
extra spindle pole bodies 1 (S. cerevisiae)	Espl1	up	1.63	0.0116	up	1.99	0.000496
functional intergenic repeating RNA element	Firre	up	1.63	0.00284	up	1.32	0.00942
histocompatibility 13	H13	up	1.63	0.00238	up	1.44	0.0443
histocompatibility 2, class II antigen A, beta 1	H2-Ab1	up	1.63	0.00452				up	1.85	0.0163
hemochromatosis	Hfe	up	1.63	0.0147	up	1.98	0.0448	down	1.4	0.0119
hyaluronan mediated motility receptor (RHAMM)	Hmmr	up	1.63	0.0236	up	2.09	0.0497
paired-Ig-like receptor A2	Pira2	up	1.63	0.0309	up	3.18	0.00254
thymidylate synthase	Tyms	up	1.63	0.0178	up	1.99	0.0188
alpha tubulin acetyltransferase 1	Atat1	up	1.62	0.00614	up	1.88	0.0427
endonuclease, polyU-specific	Endou	up	1.62	0.0073	up	1.63	0.0146
glutamate receptor, ionotropic, AMPA3 (alpha 3)	Gria3	up	1.62	0.0344	up	1.96	0.0308
H2A histone family, member Z	H2afz	up	1.62	0.00662	up	1.6	0.00694
leukocyte immunoglobulin-like receptor, subfamily A (with TM domain), member 6	Lilra6	up	1.62	0.0446	up	2.92	0.0138
mitochondrial pyruvate carrier 2	Mpc2	up	1.62	0.000683				up	1.28	0.0188
phosphodiesterase 2A, cGMP-stimulated	Pde2a	up	1.62	0.0432				up	1.32	0.0306
plastin 1 (I-isoform)	Pls1	up	1.62	0.00892	up	1.67	0.0282
peptidylprolyl isomerase C	Ppic	up	1.62	0.0293	up	1.58	0.0229	up	1.63	0.00348
ribosomal protein S27-like	Rps27l	up	1.62	0.0126	up	1.61	0.0151
Scl/Tal1 interrupting locus	Stil	up	1.62	0.012	up	2.04	0.0224	down	1.38	0.0174
RIKEN cDNA 3000002C10 gene	3000002C10Rik	up	1.61	0.0135				up	1.42	0.0348
dynein, axonemal, heavy chain 8	Dnah8	up	1.61	0.00856				up	1.6	0.00124
kinesin family member 14	Kif14	up	1.61	0.0363	up	2.97	0.00316
microRNA 5103	Mir5103	up	1.61	0.0104	up	1.55	0.0233
pyrimidinergic receptor P2Y, G-protein coupled, 6	P2ry6	up	1.61	0.00238	up	1.87	0.000645	up	1.24	0.00828
PDZ binding kinase	Pbk	up	1.61	0.04	up	1.87	0.0236
CD8 antigen, beta chain 1	Cd8b1	up	1.6	0.0175				up	1.78	0.0122
cyclin-dependent kinase inhibitor 2D (p19, inhibits CDK4)	Cdkn2d	up	1.6	0.0493	up	1.98	0.0274
histone cluster 1, H1d	Hist1h1d	up	1.6	0.0305	up	3.3	0.0302
histone cluster 1, H3g	Hist1h3g	up	1.6	0.0345	up	1.99	0.000662	down	1.55	0.0261
heat shock protein 70 family, member 13	Hspa13	up	1.6	0.000542	up	1.58	0.0186
mesencephalic astrocyte-derived neurotrophic factor	Manf	up	1.6	0.000758	up	1.38	0.0287
maternal embryonic leucine zipper kinase	Melk	up	1.6	0.0242	up	1.84	0.0019
neurexophilin and PC-esterase domain family, member 4	Nxpe4	up	1.6	0.0113				up	1.3	0.0406
death-associated protein	Dap	up	1.59	0.0286	up	1.68	0.0435
phosphoserine aminotransferase 1	Psat1	up	1.59	0.0187	up	1.73	0.0225
BCL2-associated agonist of cell death	Bad	up	1.58	0.00662	up	1.72	0.0111	up	1.47	0.0181
CD163 antigen	Cd163	up	1.58	0.0145	up	1.51	0.0415	down	1.58	0.0167
histone cluster 1, H3h	Hist1h3h	up	1.58	0.0482	up	1.48	0.00668	down	1.48	0.0148
oocyte secreted protein 1	Oosp1	up	1.58	0.0462	up	1.83	0.0341
cDNA sequence BC021614	BC021614	up	1.57	0.0266	up	2.24	0.0124
predicted pseudogene 6981	Gm6981	up	1.57	0.0197	up	1.79	0.0144
minichromosome maintenance deficient 10 (S. cerevisiae)	Mcm10	up	1.57	0.0458	up	1.76	0.00764
methyltransferase like 9	Mettl9	up	1.57	0.0349	up	2.21	0.0238
signal peptidase complex subunit 1 homolog (S. cerevisiae)	Spcs1	up	1.57	0.00196	up	1.53	0.0404
nucleolar and spindle associated protein 1	Nusap1	up	1.56	0.0455	up	1.76	0.013	down	1.48	0.0114
phosphoglycerate mutase 1	Pgam1	up	1.56	0.0241	up	2.28	0.00304
DNA primase, p49 subunit	Prim1	up	1.56	0.006	up	1.47	0.0365
ribosomal protein L10	Rpl10	up	1.56	0.0488				up	1.8	0.0191
cDNA sequence BC030867	BC030867	up	1.55	0.00806	up	1.65	0.0118
chemokine (C-X-C motif) receptor 3	Cxcr3	up	1.55	0.0113				up	1.79	0.0386
heterogeneous nuclear ribonucleoprotein L-like	Hnrnpll	up	1.55	0.0305	up	1.93	0.0139
phosphoinositide-3-kinase, regulatory subunit 6	Pik3r6	up	1.55	0.0274	up	2.13	0.00496
presenilin 1	Psen1	up	1.55	0.00118				up	1.46	1.96e-05
RAD54 like (S. cerevisiae)	Rad54l	up	1.55	0.0086	up	1.92	0.0158
retinoic acid receptor, gamma	Rarg	up	1.55	0.0123	up	1.31	0.0419
vesicle-associated membrane protein 5	Vamp5	up	1.55	0.0198	up	2.19	0.00344
WD repeat domain, phosphoinositide interacting 1	Wipi1	up	1.55	0.0426	up	2.49	0.0449
Kell blood group precursor (McLeod phenotype) homolog	Xk	up	1.55	0.0299	up	1.62	0.0471
armadillo repeat containing 7	Armc7	up	1.54	0.012	up	1.57	0.0389
carbohydrate sulfotransferase 12	Chst12	up	1.54	0.00184	up	1.75	0.0296
H2-K region expressed gene 2	H2-Ke2	up	1.54	0.00276				up	1.33	0.0401
ribophorin II	Rpn2	up	1.54	0.0128	up	1.48	0.0428
histocompatibility 2, class II antigen E beta2	H2-Eb2	up	1.53	0.000495				up	1.63	0.00018
insulin-like growth factor 1	Igf1	up	1.53	0.00834	up	1.42	0.00234	down	1.5	0.043
retinol dehydrogenase 12	Rdh12	up	1.53	0.00328				up	1.32	0.0412
spindle and kinetochore associated complex subunit 1	Ska1	up	1.53	0.00542	up	1.83	0.036
transcription factor B1, mitochondrial	Tfb1m	up	1.53	0.0273				up	1.34	0.0177
transmembrane protein 97	Tmem97	up	1.53	0.0341	up	1.67	0.00792
ADP-ribosylation factor GTPase activating protein 3	Arfgap3	up	1.52	0.0138	up	1.59	0.0346
carboxymethylenebutenolidase-like (Pseudomonas)	Cmbl	up	1.52	0.0198	up	1.57	0.0321
glyoxalase 1	Glo1	up	1.52	0.00474				up	1.49	0.0259
predicted pseudogene 8203	Gm8203	up	1.52	0.00614	up	1.59	0.003	up	1.29	0.00802
methylmalonyl CoA epimerase	Mcee	up	1.52	0.0026	up	1.58	0.0239
minichromosome maintenance deficient 2 mitotin (S. cerevisiae)	Mcm2	up	1.52	0.039	up	1.46	0.041
WEE 1 homolog 1 (S. pombe)	Wee1	up	1.52	0.0441	up	1.81	0.0334
DnaJ (Hsp40) homolog, subfamily C, member 6	Dnajc6	up	1.51	0.0267	up	1.57	0.0138
phosphoglycerate kinase 1	Pgk1	up	1.51	0.00498	up	1.79	0.00394
tubulin, beta 4B class IVB	Tubb4b	up	1.51	0.0078	up	1.64	0.00942
arrestin, beta 2	Arrb2	up	1.5	0.0436	up	2.23	0.0331
fumarylacetoacetate hydrolase	Fah	up	1.5	0.0251	up	2.2	0.00936
glutathione peroxidase 1	Gpx1	up	1.5	0.0284	up	2.27	0.0054
protein kinase, cAMP dependent regulatory, type II beta	Prkar2b	up	1.5	0.0336	up	2.38	0.0053
serum amyloid A 2	Saa2	up	1.5	0.0258	up	3.42	0.0011	up	1.21	0.0365
RIKEN cDNA 1700001G17 gene	1700001G17Rik	up	1.49	0.0455	up	1.88	0.00572
RIKEN cDNA C330046G13 gene	C330046G13Rik	up	1.49	0.0133	up	2.14	0.0218
ribonucleotide reductase M1	Rrm1	up	1.49	0.0465	up	1.48	0.0141
serine (or cysteine) peptidase inhibitor, clade B, member 1b	Serpinb1b	up	1.49	0.0402	up	2.18	0.0117
tubulin, alpha 1B	Tuba1b	up	1.49	0.0127	up	1.52	0.00464
G protein-coupled receptor 68	Gpr68	up	1.48	0.0197				up	1.45	0.0107
HID1 domain containing	Hid1	up	1.48	0.0126	up	1.85	0.0325
integrin beta 2	Itgb2	up	1.48	0.00546	up	1.96	0.00508
NADH dehydrogenase (ubiquinone) 1 alpha subcomplex, 13	Ndufa13	up	1.48	0.0132	up	1.52	0.021
PRA1 domain family 2	Praf2	up	1.48	0.0477	up	1.41	0.0303
ring finger protein 5	Rnf5	up	1.48	0.0334	up	1.68	0.0167
thymocyte nuclear protein 1	Thyn1	up	1.48	0.00918	up	1.46	0.0382
RIKEN cDNA 6530402F18 gene	6530402F18Rik	up	1.47	0.0371	up	2.02	0.0173	up	1.33	0.0388
cell division cycle 20	Cdc20	up	1.47	0.0183	up	1.71	0.039
centrosomal protein 19	Cep19	up	1.47	0.0338	up	2.31	0.0063
discs, large (Drosophila) homolog-associated protein 5	Dlgap5	up	1.47	0.0462	up	2.02	0.00714	down	1.25	0.041
predicted gene 12070	Gm12070	up	1.47	0.031	up	1.85	0.0077
olfactory receptor 401	Olfr401	up	1.47	0.0168				up	1.35	0.0242
Sec61 alpha 1 subunit (S. cerevisiae)	Sec61a1	up	1.47	0.0447	up	1.43	0.021
solute carrier family 35, member A5	Slc35a5	up	1.47	0.0191	up	1.74	0.0285	up	1.26	0.0263
solute carrier family 7 (cationic amino acid transporter, y+ system), member 7	Slc7a7	up	1.47	0.0301	up	1.69	0.00302	down	1.41	0.00354
zinc finger protein 54	Zfp54	up	1.47	0.0459	up	1.64	0.0324	up	1.49	0.00784
catechol-O-methyltransferase	Comt	up	1.46	0.0254	up	1.57	0.0269
dehydrogenase/reductase (SDR family) member 1	Dhrs1	up	1.46	0.0137	up	1.56	0.0268
leucine aminopeptidase 3	Lap3	up	1.46	0.00886	up	1.6	0.0383
PYD and CARD domain containing	Pycard	up	1.46	0.00192	up	1.49	0.0082
tumor necrosis factor (ligand) superfamily, member 12 // tumor necrosis factor (ligand) superfamily, member 13 // Tnfsf12-Tnfsf13 readthrough transcript	Tnfsf12 // Tnfsf13 // Tnfsf12Tnfsf13	up	1.46	0.0351	up	1.62	0.0242
RIKEN cDNA 2210013O21 gene	2210013O21Rik	up	1.45	0.0276	up	1.54	0.0365
ArfGAP with GTPase domain, ankyrin repeat and PH domain 1	Agap1	up	1.45	0.023	up	2.86	0.00974	down	1.42	0.016
enhancer of zeste homolog 2 (Drosophila)	Ezh2	up	1.45	0.00914	up	1.33	0.0342	down	1.48	0.0139
glyceraldehyde-3-phosphate dehydrogenase	Gapdh	up	1.45	0.00184	up	1.6	0.000723
hydroxy-delta-5-steroid dehydrogenase, 3 beta- and steroid delta-isomerase 7 // SET domain containing 1A	Hsd3b7 // Setd1a	up	1.45	0.0319	up	1.73	0.0213
asparaginyl-tRNA synthetase	Nars	up	1.45	0.00962	up	1.39	0.0187
5' nucleotidase, ecto	Nt5e	up	1.45	0.0401	up	1.29	0.037
PARP1 binding protein	Parpbp	up	1.45	0.034	up	1.68	0.0353	down	1.48	0.00884
proline rich 11	Prr11	up	1.45	0.00464	up	1.99	0.0141
renalase, FAD-dependent amine oxidase	Rnls	up	1.45	0.0223	up	1.39	0.0151
very low density lipoprotein receptor	Vldlr	up	1.45	0.0207	up	1.55	0.000503
zinc finger, AN1-type domain 4	Zfand4	up	1.45	0.0468	up	1.83	0.019
aurora kinase A	Aurka	up	1.44	0.041	up	2.19	0.00362
eukaryotic translation initiation factor 5A	Eif5a	up	1.44	0.00746	up	1.37	0.0386
G kinase anchoring protein 1	Gkap1	up	1.44	0.00264	up	1.57	0.00616
heme oxygenase (decycling) 1	Hmox1	up	1.44	0.04	up	1.64	0.00226	down	2.32	0.004
mitochondrial ribosomal protein L18	Mrpl18	up	1.44	0.00152	up	1.5	0.00552
mitochondrial ribosomal protein L34	Mrpl34	up	1.44	0.00888	up	1.6	0.0361
nucleic acid binding protein 1	Nabp1	up	1.44	0.0379				up	1.82	0.0104
ribosomal protein L30	Rpl30	up	1.44	0.000141				up	1.41	0.00154
SPC25, NDC80 kinetochore complex component, homolog (S. cerevisiae)	Spc25	up	1.44	0.0059	up	1.52	0.0286	down	1.2	0.0216
zinc metallopeptidase, STE24	Zmpste24	up	1.44	0.0257	up	1.7	0.0483
Alstrom syndrome 1, pseudogene 2	Alms1-ps2	up	1.43	0.0179	up	1.37	0.0435
predicted pseudogene 10693	Gm10693	up	1.43	0.031	up	2.41	0.00174
glucuronidase, beta	Gusb	up	1.43	0.03	up	1.74	0.03
histone deacetylase 11	Hdac11	up	1.43	0.00312	up	1.39	0.0107	up	1.54	0.000883
spermidine synthase	Srm	up	1.43	0.0227	up	1.8	0.0268
basigin	Bsg	up	1.42	0.0386	up	1.65	0.0064
calpain 2	Capn2	up	1.42	0.000519				up	1.31	0.0159
lymphocyte antigen 6 complex, locus C1	Ly6c1	up	1.42	0.0235	up	1.91	0.0493
small nuclear RNA activating complex, polypeptide 5	Snapc5	up	1.42	0.036				up	1.26	0.0311
serine/arginine-rich splicing factor 1	Srsf1	up	1.42	0.0198				up	1.33	0.0211
alanyl-tRNA synthetase	Aars	up	1.41	0.0405				up	1.39	0.0168
AT rich interactive domain 3A (BRIGHT-like)	Arid3a	up	1.41	0.0268	up	1.68	0.011
cytidine monophosphate (UMP-CMP) kinase 1	Cmpk1	up	1.41	0.022	up	1.47	0.0418
essential meiotic endonuclease 1 homolog 1 (S. pombe)	Eme1	up	1.41	0.0475	up	1.58	0.000641
heparan sulfate (glucosamine) 3-O-sulfotransferase 2	Hs3st2	up	1.41	0.0475	up	1.38	0.0261
hypoxia up-regulated 1	Hyou1	up	1.41	0.00226	up	1.45	0.000923
NADH dehydrogenase (ubiquinone) 1 alpha subcomplex, 8	Ndufa8	up	1.41	0.0048	up	1.53	0.0186
reticulon 3	Rtn3	up	1.41	0.0013	up	1.59	0.00664
syntrophin, basic 1	Sntb1	up	1.41	0.0144				up	1.31	0.00344
actin, alpha 2, smooth muscle, aorta	Acta2	up	1.4	0.0325	up	2.73	0.00576
aminolevulinate, delta-, dehydratase	Alad	up	1.4	0.0144	up	1.5	0.00956
angiogenin, ribonuclease, RNase A family, 5 // ribonuclease, RNase A family 4	Ang // Rnase4	up	1.4	0.00682	up	1.55	0.0347
cysteine and histidine rich 1	Cyhr1	up	1.4	0.0448				up	1.33	0.0125
ectonucleotide pyrophosphatase/phosphodiesterase 2	Enpp2	up	1.4	0.02	up	1.56	0.028
histocompatibility 2, class II antigen A, alpha	H2-Aa	up	1.4	0.00622				up	1.52	0.00198
lymphocyte antigen 6 complex, locus A	Ly6a	up	1.4	0.000943				up	1.24	0.0403
opioid growth factor receptor-like 1	Ogfrl1	up	1.4	0.031	up	2.01	0.0301
RAB27A, member RAS oncogene family	Rab27a	up	1.4	0.00552	up	1.93	0.0245
adenine phosphoribosyl transferase	Aprt	up	1.39	0.0298	up	1.85	0.0108
checkpoint kinase 1	Chek1	up	1.39	0.0393	up	1.52	0.023
solute carrier family 41, member 2	Slc41a2	up	1.39	0.0103				up	1.64	0.00708
transmembrane emp24 domain containing 3	Tmed3	up	1.39	0.0447	up	2.25	0.023
RIKEN cDNA 2810025M15 gene	2810025M15Rik	up	1.38	0.0124	up	1.39	0.0128
PDZ domain containing 2	Pdzd2	up	1.38	0.0416				up	1.25	0.0119
protein phosphatase 1, regulatory (inhibitor) subunit 14B	Ppp1r14b	up	1.38	0.00536	up	1.23	0.0134
TBC1 domain family, member 2B	Tbc1d2b	up	1.38	0.0138	up	1.71	0.0357
CNDP dipeptidase 2 (metallopeptidase M20 family)	Cndp2	up	1.37	0.0319	up	1.51	0.00832
cytochrome b5 reductase 1	Cyb5r1	up	1.37	0.0242	up	1.76	0.0147
exocyst complex component 8	Exoc8	up	1.37	0.0178	up	1.33	0.0198
lymphocyte cytosolic protein 2	Lcp2	up	1.37	0.0451	up	1.32	0.048
shugoshin-like 2 (S. pombe)	Sgol2	up	1.37	0.0293	up	1.56	0.0274
RIKEN cDNA 1810037I17 gene	1810037I17Rik	up	1.36	0.0482	up	1.87	0.0183
CD9 antigen	Cd9	up	1.36	0.0282	up	1.96	0.0332
predicted gene 6682	Gm6682	up	1.36	0.0407	up	1.66	0.0424
nuclear receptor coactivator 4	Ncoa4	up	1.36	0.00396	up	1.4	0.0066
ribonucleic acid binding protein S1	Rnps1	up	1.36	0.0144				up	1.51	0.00218
STEAP family member 3	Steap3	up	1.36	0.0306	up	1.24	0.0495
ATP synthase, H+ transporting, mitochondrial F0 complex, subunit D	Atp5h	up	1.35	0.00326	up	1.35	0.0395
DnaJ (Hsp40) homolog, subfamily C, member 10	Dnajc10	up	1.35	0.0107	up	1.32	0.0174
geminin	Gmnn	up	1.35	0.0111	up	1.33	0.0145
myeloid differentiation primary response gene 88	Myd88	up	1.35	0.0414	up	1.6	0.0143
alpha-N-acetylglucosaminidase (Sanfilippo disease IIIB)	Naglu	up	1.35	0.0374	up	1.43	0.0444
protein-O-mannosyltransferase 1	Pomt1	up	1.35	0.000999	up	1.63	0.00216
tubulin, alpha 1C	Tuba1c	up	1.35	0.0468	up	1.73	0.014
FXYD domain-containing ion transport regulator 5	Fxyd5	up	1.34	0.0026	up	1.55	0.00132
poly (A) polymerase alpha	Papola	up	1.34	0.00244				up	1.41	0.019
ATP synthase, H+ transporting, mitochondrial F0 complex, subunit B1	Atp5f1	up	1.33	0.00228	up	1.38	0.0145
multiple coagulation factor deficiency 2	Mcfd2	up	1.33	0.0112	up	1.38	0.0281
SLAM family member 7	Slamf7	up	1.33	0.00316				up	1.36	0.00176
RIKEN cDNA 2610524H06 gene	2610524H06Rik	up	1.32	0.0295	up	1.42	0.0313
BCL2-like 2	Bcl2l2	up	1.32	0.0449				up	1.38	0.0233
charged multivesicular body protein 5	Chmp5	up	1.32	0.0238	up	1.62	0.0408	up	1.21	0.0167
calponin 3, acidic	Cnn3	up	1.32	0.0243				up	1.71	0.00456
DENN/MADD domain containing 5B	Dennd5b	up	1.32	0.0194				up	1.34	0.0267
histone cluster 2, H2aa1 // histone cluster 2, H3c1	Hist2h2aa1 // Hist2h3c1	up	1.32	0.0373	up	2	0.0112
nucleoporin 210-like	Nup210l	up	1.32	0.00268	up	1.27	0.00278
retinoblastoma binding protein 4	Rbbp4	up	1.32	0.0427				up	1.37	0.0103
adenosine monophosphate deaminase 3	Ampd3	up	1.31	0.0186	up	1.9	0.0279
coatomer protein complex, subunit epsilon	Cope	up	1.31	0.0101	up	1.62	0.0111
cytotoxic T-lymphocyte-associated protein 4	Ctla4	up	1.31	0.0148	down	1.78	0.0445	up	1.5	0.0488
serine (or cysteine) peptidase inhibitor, clade B, member 1c	Serpinb1c	up	1.31	0.0142				up	1.29	0.0322
spermine oxidase	Smox	up	1.31	0.0455	up	2.14	0.00842
transmembrane protein 230	Tmem230	up	1.31	0.0155				up	1.3	0.0245
RIKEN cDNA 4632428N05 gene	4632428N05Rik	up	1.3	0.0209	up	1.98	0.0313
ring finger protein 130	Rnf130	up	1.3	0.0106	up	1.6	0.018
tissue inhibitor of metalloproteinase 2	Timp2	up	1.3	0.0179	up	1.81	0.0025
thioredoxin domain containing 12 (endoplasmic reticulum)	Txndc12	up	1.3	0.0102	up	1.29	0.0393
ADP-ribosyltransferase 2b	Art2b	up	1.29	0.026				up	1.43	0.0439
ATP synthase, H+ transporting, mitochondrial F1F0 complex, subunit E	Atp5k	up	1.29	0.0294	up	1.31	0.00918
BCL6 co-repressor-like 1	Bcorl1	up	1.29	0.0426	up	1.41	0.0472
cytochrome c, somatic	Cycs	up	1.29	0.00458	up	1.3	0.0319
interferon-related developmental regulator 2	Ifrd2	up	1.29	0.0244	up	1.34	0.0259
Parkinson disease (autosomal recessive, early onset) 7	Park7	up	1.29	0.00224	up	1.21	0.00382
pleckstrin homology domain containing, family A (phosphoinositide binding specific) member 8	Plekha8	up	1.29	0.0273				up	1.34	0.0251
phospholipid scramblase 3	Plscr3	up	1.29	0.00994	up	1.65	0.0103
regulator of G-protein signaling 19	Rgs19	up	1.29	0.0269	up	1.44	0.0236
selectin, platelet (p-selectin) ligand	Selplg	up	1.29	0.0124	up	1.41	0.034
transmembrane protein 120A	Tmem120a	up	1.29	0.0384	up	1.7	0.0322
transmembrane protein, adipocyte asscociated 1	Tpra1	up	1.29	0.0464	up	1.34	0.0454
acyl-Coenzyme A dehydrogenase, short chain	Acads	up	1.28	0.0207	up	1.29	0.00362
CAP, adenylate cyclase-associated protein 1 (yeast)	Cap1	up	1.28	0.0352	up	1.46	0.0315
heme oxygenase (decycling) 2	Hmox2	up	1.28	0.0131				up	1.2	0.00926
intermediate filament family orphan 2	Iffo2	up	1.28	0.0474				up	1.56	0.0196
solute carrier family 35, member D2	Slc35d2	up	1.28	0.0345				up	1.29	0.0208
StAR-related lipid transfer (START) domain containing 5	Stard5	up	1.28	0.0482	up	1.38	0.0158
epsin 2	Epn2	up	1.27	0.00822				up	1.24	0.0321
isopentenyl-diphosphate delta isomerase	Idi1	up	1.27	0.0088				up	1.29	0.0178
integrin, alpha D	Itgad	up	1.27	0.0486	up	1.45	0.00282	down	1.91	0.00494
transformed mouse 3T3 cell double minute 2	Med22	up	1.27	0.0388	up	1.23	0.016
prolactin regulatory element binding	Preb	up	1.27	0.0154	up	1.32	0.00916
squalene epoxidase	Sqle	up	1.27	0.00898				up	1.26	0.0226
acylphosphatase 1, erythrocyte (common) type	Acyp1	up	1.26	0.0175				up	1.31	0.0432
aldolase A, fructose-bisphosphate	Aldoa	up	1.26	0.0489	up	1.69	0.00288
caspase 1	Casp1	up	1.26	0.0495				up	1.71	0.00628
mitochondrial ribosomal protein S15	Mrps15	up	1.26	0.0174				up	1.24	0.0419
signal sequence receptor, alpha	Ssr1	up	1.26	0.0419	up	1.29	0.043
tubulin folding cofactor B	Tbcb	up	1.26	0.0149	up	1.4	0.0149
toll-interleukin 1 receptor (TIR) domain-containing adaptor protein	Tirap	up	1.26	0.0298	up	1.81	0.0117
adaptor-related protein complex 2, mu 1 subunit	Ap2m1	up	1.25	0.033	up	1.35	0.0225
hexokinase 1	Hk1	up	1.25	0.0499	up	1.49	0.0248
lactamase, beta 2	Lactb2	up	1.25	0.039				up	1.34	0.00424
NADH dehydrogenase (ubiquinone) 1 beta subcomplex, 6	Ndufb6	up	1.25	0.0334				up	1.32	0.0104
transmembrane protein 138	Tmem138	up	1.25	0.0464				up	1.32	0.00938
calmodulin 3	Calm3	up	1.24	0.0135	up	1.39	0.0121
MAP kinase-activated protein kinase 2	Mapkapk2	up	1.24	0.00216	up	1.26	0.045
proline rich 13	Prr13	up	1.24	0.0258	up	1.38	0.0448
transmembrane protein 55A	Tmem55a	up	1.24	0.0368	up	1.37	0.0233
tetraspanin 31	Tspan31	up	1.24	0.0195	up	1.34	0.00698
actin related protein 2/3 complex, subunit 5	Arpc5	up	1.23	0.0144	up	1.34	0.0495
isocitrate dehydrogenase 3 (NAD+) alpha	Idh3a	up	1.23	0.0182	up	1.29	0.0132
polyamine oxidase (exo-N4-amino)	Paox	up	1.23	0.0415	up	1.61	0.00942
parvin, gamma	Parvg	up	1.23	0.016	up	1.34	0.0328
prolactin receptor	Prlr	up	1.23	0.0212	up	1.33	0.0138
proline dehydrogenase	Prodh	up	1.23	0.00012	up	1.32	0.0256
sorting nexin 2	Snx2	up	1.23	0.0258				up	1.27	0.0064
transient receptor potential cation channel, subfamily V, member 2	Trpv2	up	1.23	0.0169	up	1.35	0.0147
ubiquinol-cytochrome c reductase, complex III subunit VII	Uqcrq	up	1.23	0.028	up	1.32	0.00314
tyrosine 3-monooxygenase/tryptophan 5-monooxygenase activation protein, eta polypeptide	Ywhah	up	1.23	0.000155	up	1.43	0.0103
HAUS augmin-like complex, subunit 4	Haus4	up	1.22	0.0388	up	1.21	0.0387
myosin, light polypeptide 6, alkali, smooth muscle and non-muscle	Myl6	up	1.22	0.0389	up	1.51	0.01
transmembrane emp24 domain trafficking protein 2	Tmed2	up	1.22	0.05	up	1.22	0.0361
5, 10-methenyltetrahydrofolate synthetase	Mthfs	up	1.21	0.00718				up	1.21	0.0463
phosphoinositide-3-kinase, catalytic, gamma polypeptide	Pik3cg	up	1.21	0.00656	up	1.45	0.0225
RAN, member RAS oncogene family	Ran	up	1.21	0.0356	up	1.23	0.0155
retinoblastoma-like 1 (p107)	Rbl1	up	1.21	0.032	up	1.4	0.00684
solute carrier family 16 (monocarboxylic acid transporters), member 9	Slc16a9	up	1.21	0.0101	up	1.26	0.0098
transforming growth factor beta regulated gene 1	Tbrg1	up	1.21	0.0385	up	1.4	0.009	up	1.2	0.00538
tropomyosin 4	Tpm4	up	1.21	0.00634				up	1.33	0.0475
trafficking protein particle complex 6B	Trappc6b	up	1.21	0.0263				up	1.38	0.015
Rho GTPase activating protein 18	Arhgap18	up	1.2	0.0448				up	1.23	0.0482
predicted gene 5506	Gm5506	up	1.2	0.0192	up	1.63	0.0042
NADH dehydrogenase (ubiquinone) 1 alpha subcomplex, assembly factor 3	Ndufaf3	up	1.2	0.0344	up	1.39	0.0199
protection of telomeres 1A	Pot1a	up	1.2	0.0319				up	1.23	0.0316
collagen, type VI, alpha 3	Col6a3	down	3.3	0.0226				down	3.84	0.0276
resistin like alpha	Retnla	down	3	0.0428	down	1.71	0.0354
RAS, dexamethasone-induced 1	Rasd1	down	2.96	0.00188	down	2.75	0.0252
DEAD (Asp-Glu-Ala-Asp) box polypeptide 43	Ddx43	down	2.79	0.00192	down	1.8	0.00328	down	1.76	0.0132
predicted gene 8979	Gm8979	down	2.12	0.00854				down	2.58	0.00272
calcium channel, voltage-dependent, beta 4 subunit	Cacnb4	down	2.08	0.000603				down	1.58	0.0124
RIKEN cDNA 2310040G07 gene	2310040G07Rik	down	2.06	0.000163	down	1.85	0.000157
predicted gene 13580	Gm13580	down	2.02	0.0343				down	1.57	0.0192
atypical chemokine receptor 3	Ackr3	down	2	0.0413				down	1.74	0.0342
integrin beta 3	Itgb3	down	1.99	0.000124	down	1.67	0.00326	down	1.51	0.00162
frequently rearranged in advanced T cell lymphomas	Frat1	down	1.98	0.0065	down	1.62	0.0305
aryl-hydrocarbon receptor	Ahr	down	1.97	0.0285	down	2.16	0.0179
talin 2	Tln2	down	1.97	0.00916	down	1.94	0.0193	down	1.54	0.0486
deoxyribonuclease 1-like 3	Dnase1l3	down	1.94	0.0247	down	2.44	0.00496	down	1.49	0.00572
RIKEN cDNA 1810046K07 gene	1810046K07Rik	down	1.93	0.0055	down	2.45	0.00132	down	1.71	0.000799
histocompatibility 2, class II antigen E alpha, pseudogene	H2-Ea-ps	down	1.91	0.0053	down	1.62	0.0336	down	1.45	0.000483
predicted gene 14137	Gm14137	down	1.9	0.0141	down	2.26	0.00496	down	1.43	0.0378
leucine rich repeat containing 16A	Lrrc16a	down	1.88	0.0036	down	1.8	0.04
olfactory receptor 1226	Olfr1226	down	1.88	0.00706	down	1.25	0.0096
integral membrane protein 2A	Itm2a	down	1.86	0.0433				down	2	0.000238
serine/threonine kinase 38 like	Stk38l	down	1.86	0.0114	down	1.99	0.000322
predicted gene 9889	Gm9889	down	1.85	0.006	down	1.85	0.023
PTPRF interacting protein, binding protein 2 (liprin beta 2)	Ppfibp2	down	1.83	0.00174	down	1.62	0.0151	down	1.56	0.000479
arginine/serine-rich coiled-coil 1	Rsrc1	down	1.82	0.03	down	1.31	0.0496
RIKEN cDNA D630010B17 gene	D630010B17Rik	down	1.81	0.0268				down	1.6	0.0435
intraflagellar transport 172	Ift172	down	1.81	0.000177	down	1.38	0.0177
RIKEN cDNA 4930535I16 gene	4930535I16Rik	down	1.73	0.00292	down	2.36	0.014
RIKEN cDNA D130062J21 gene	D130062J21Rik	down	1.73	0.00714	down	2.25	0.00336	up	1.3	0.0479
CD36 antigen	Cd36	down	1.71	0.0305				down	1.46	0.0109
cDNA sequence AF366264	AF366264	down	1.7	0.0074	down	1.47	0.0468
phosphodiesterase 4D, cAMP specific	Pde4d	down	1.7	0.00204	down	1.84	0.00892
RIKEN cDNA 2410018L13 gene	2410018L13Rik	down	1.69	0.00376				down	1.88	0.00488
RIKEN cDNA C230066G23 gene	C230066G23Rik	down	1.69	0.0454	down	2.07	0.00926
predicted gene, 20290	Gm20290	down	1.69	0.0016				down	1.25	0.0248
EMI domain containing 1	Emid1	down	1.67	0.0124				down	1.41	0.00612
leucine zipper transcription factor-like 1	Lztfl1	down	1.67	0.0182	down	2.55	0.000741
glycerophosphodiester phosphodiesterase domain containing 3	Gdpd3	down	1.65	0.000162	down	1.21	0.0373	down	1.54	0.000161
family with sequence similarity 76, member A	Fam76a	down	1.64	0.021	down	1.57	0.0278
F-box protein 44	Fbxo44	down	1.63	0.0029	down	2.13	0.00428	down	1.22	0.0258
forkhead box O1	Foxo1	down	1.62	0.0102	down	1.82	0.00978	down	1.27	0.0478
paraneoplastic antigen MA1	Pnma1	down	1.62	0.0498	down	1.77	0.0289
Rho GTPase activating protein 24	Arhgap24	down	1.61	0.0243	down	1.61	0.0118
cannabinoid receptor 2 (macrophage)	Cnr2	down	1.61	0.000802	down	1.64	7.99e-05
growth factor independent 1	Gfi1	down	1.61	0.0383	down	1.86	0.0385	down	1.72	0.000544
phosphodiesterase 3B, cGMP-inhibited	Pde3b	down	1.61	0.0279	down	1.83	0.0089
glycine cleavage system protein H (aminomethyl carrier)	Gcsh	down	1.6	0.00112				down	1.42	0.00278
F-box protein 32	Fbxo32	down	1.58	0.0133	down	2.04	0.000762
BMP and activin membrane-bound inhibitor, pseudogene (Xenopus laevis)	Bambi-ps1	down	1.57	0.00458				down	1.32	0.0335
nuclear factor of activated T cells, cytoplasmic, calcineurin dependent 1	Nfatc1	down	1.57	0.0432	down	1.51	0.0213
spermatogenesis associated 32	Spata32	down	1.57	0.00242	down	1.3	0.0194
interleukin 9 receptor	Il9r	down	1.56	0.0339				down	1.53	0.00672
acyl-CoA thioesterase 3	Acot3	down	1.55	0.00544	down	1.63	0.00362
ankyrin repeat domain 50	Ankrd50	down	1.55	0.0103	down	1.84	0.0163	down	1.46	0.027
chemokine (C-C motif) receptor 7	Ccr7	down	1.55	0.0471	down	2.19	0.0162
RUN domain containing 3B	Rundc3b	down	1.55	0.0164	down	1.79	0.0199
phosphatidylinositol 3 kinase, regulatory subunit, polypeptide 4, p150	Pik3r4	down	1.54	0.0266	down	1.54	0.00506
tetratricopeptide repeat domain 28	Ttc28	down	1.54	0.0368	down	1.72	0.0431
RIKEN cDNA D930015E06 gene	D930015E06Rik	down	1.53	0.000661	down	1.4	0.0196	down	1.21	0.0469
mitogen-activated protein kinase kinase kinase 14 // RIKEN cDNA 1700028N14 gene	Map3k14 // 1700028N14Rik	down	1.53	0.00142	down	1.43	0.0332
par-3 family cell polarity regulator beta	Pard3b	down	1.53	0.0111				down	1.29	0.0146
janus kinase and microtubule interacting protein 1	Jakmip1	down	1.52	0.00118				down	1.21	0.0124
AF4/FMR2 family, member 1	Aff1	down	1.51	0.0173	down	1.51	0.0324
predicted gene 4262	Gm4262	down	1.51	0.048	down	1.52	0.00204
TGFB-induced factor homeobox 2	Tgif2	down	1.51	0.00162	down	2.17	0.0303
asteroid homolog 1 (Drosophila)	Aste1	down	1.5	0.0168	down	1.51	0.0165
coenzyme Q10 homolog A (yeast)	Coq10a	down	1.5	0.0472	down	1.58	0.0129
guanylate binding protein 4	Gbp4	down	1.5	0.0393	down	1.76	0.0421
predicted gene 15247	Gm15247	down	1.5	0.0168	down	1.57	0.0401
G protein-coupled receptor 171	Gpr171	down	1.5	0.00298	down	1.63	0.0189
RasGEF domain family, member 1B	Rasgef1b	down	1.5	0.0157	down	1.83	0.0143
zinc finger, DHHC domain containing 13	Zdhhc13	down	1.5	0.00626	down	1.66	0.0105
RIKEN cDNA 9430091E24 gene	9430091E24Rik	down	1.49	0.0431	down	1.9	0.0125
ATP-binding cassette, sub-family B (MDR/TAP), member 9	Abcb9	down	1.49	0.00154	down	1.43	0.000242
DnaJ (Hsp40) homolog, subfamily C, member 27	Dnajc27	down	1.49	0.0149	down	1.56	0.0019
ArfGAP with SH3 domain, ankyrin repeat and PH domain 2	Asap2	down	1.48	0.0018	down	1.51	0.038
predicted gene 13139	Gm13139	down	1.48	0.0297				down	1.56	0.0216
histocompatibility 2, Q region locus 4	H2-Q4	down	1.48	0.0448	down	1.73	0.0403
myotubularin related protein 10	Mtmr10	down	1.48	0.0226	down	1.68	0.00298	down	1.4	0.00302
RAB11 family interacting protein 2 (class I)	Rab11fip2	down	1.48	0.000438	down	1.76	0.0444
rogdi homolog (Drosophila)	Rogdi	down	1.48	0.00044				down	1.32	0.00132
zinc finger protein 942	Zfp942	down	1.48	0.00152	down	1.57	0.0159	down	1.21	0.0416
RIKEN cDNA 1700056E22 gene	1700056E22Rik	down	1.47	0.0464	down	2.2	0.00336
RIKEN cDNA 4631423B10 gene	4631423B10Rik	down	1.47	0.0288	down	1.93	0.00816
arrestin domain containing 3	Arrdc3	down	1.47	0.0237	down	1.75	0.014
family with sequence similarity 49, member A	Fam49a	down	1.47	0.0114	down	1.4	0.0429
fibroblast growth factor receptor substrate 2	Frs2	down	1.47	0.0492				down	1.27	0.0239
gamma-glutamyl cyclotransferase	Ggct	down	1.47	0.00362	down	1.82	0.0211
Fas ligand (TNF superfamily, member 6)	Fasl	down	1.46	0.0291	down	1.99	0.00364	up	1.53	0.0422
interferon gamma receptor 2	Ifngr2	down	1.46	0.00166	down	1.3	0.0205	down	1.32	0.0051
microRNA 196b	Mir196b	down	1.46	0.0154	down	1.83	0.0118
vav 2 oncogene	Vav2	down	1.46	0.0272	down	1.57	0.0157
RIKEN cDNA 4930444G20 gene	4930444G20Rik	down	1.45	0.0439	down	1.53	0.0349
ATP-binding cassette, sub-family A (ABC1), member 5	Abca5	down	1.45	0.0355	down	1.72	0.046
Braf transforming gene	Braf	down	1.45	0.00192	down	1.58	0.00364
death associated protein kinase 1	Dapk1	down	1.45	0.00526	down	1.33	0.00748	down	1.51	0.00744
H1 histone family, member N, testis-specific	H1fnt	down	1.45	0.0326				down	1.64	0.0434
interleukin 5 receptor, alpha	Il5ra	down	1.45	0.0293	down	2.42	0.0231	up	1.5	0.0148
TSR2 20S rRNA accumulation	Tsr2	down	1.45	0.022	down	2.01	0.00152
AAR2 splicing factor homolog (S. cerevisiae)	Aar2	down	1.44	0.0371	down	1.49	0.033
CWC25 spliceosome-associated protein homolog (S. cerevisiae)	Cwc25	down	1.44	0.0198	down	1.89	0.0132
ganglioside-induced differentiation-associated-protein 10	Gdap10	down	1.44	0.0289	down	1.9	0.0007	up	1.32	0.0189
predicted gene, 19578	Gm19578	down	1.44	0.0487				down	1.21	0.00784
GrpE-like 2, mitochondrial	Grpel2	down	1.44	0.00796	down	1.67	0.00478	down	1.33	0.00348
glycophorin C	Gypc	down	1.44	0.0245	down	1.72	0.0252
inositol 1,4,5-trisphosphate 3-kinase B	Itpkb	down	1.44	0.00254	down	1.99	0.00216
sphingomyelin synthase 1	Sgms1	down	1.44	0.0151	down	1.68	0.000443
transmembrane protein 251	Tmem251	down	1.44	0.00614	down	1.33	0.00738
transmembrane protein 64	Tmem64	down	1.44	0.0122	down	1.95	0.00356
predicted gene 15446	Gm15446	down	1.43	0.0477	down	2.6	0.0265
polymerase (DNA directed), gamma 2, accessory subunit	Polg2	down	1.43	0.00342	down	1.65	0.01
RAS protein activator like 1 (GAP1 like)	Rasal1	down	1.43	0.0248	down	1.21	0.021
RNA binding motif protein 4B	Rbm4b	down	1.43	0.00748	down	1.95	0.000376
discoidin domain receptor family, member 1	Ddr1	down	1.42	0.0244				down	1.35	0.000384
DEAH (Asp-Glu-Ala-His) box polypeptide 33	Dhx33	down	1.42	0.000323	down	1.4	0.0339
family with sequence similarity 209	Fam209	down	1.42	0.00184	down	1.43	0.005
matrix metallopeptidase 12	Mmp12	down	1.42	0.0065	down	1.3	0.034
purinergic receptor P2Y, G-protein coupled, 14	P2ry14	down	1.42	0.0476	down	2.07	0.00564
RNA binding motif protein 28	Rbm28	down	1.42	0.00408	down	1.38	0.0037
splicing regulatory glutamine/lysine-rich protein 1	Srek1	down	1.42	0.0416	down	1.43	0.0419
ubiquitin-like, containing PHD and RING finger domains 2	Uhrf2	down	1.42	0.00812	down	1.64	0.00522
zinc finger protein 472	Zfp472	down	1.42	0.0357	down	1.6	0.0148	down	1.36	0.00652
expressed sequence AU019823	AU019823	down	1.41	0.0489	down	1.66	0.0371	up	1.36	0.0408
microRNA 30e	Mir30e	down	1.41	0.0447	down	1.66	0.0251
nuclear factor of kappa light polypeptide gene enhancer in B cells 2, p49/p100	Nfkb2	down	1.41	0.00332	down	1.48	0.0217
Casitas B-lineage lymphoma b	Cblb	down	1.4	0.0002	down	1.67	0.000717
cyclin J	Ccnj	down	1.4	0.036				down	1.37	0.00884
coenzyme Q4 homolog (yeast)	Coq4	down	1.4	0.000898	down	1.35	0.0251
cysteine rich transmembrane BMP regulator 1 (chordin like)	Crim1	down	1.4	0.0168	down	1.66	0.00822
gene trap locus 3	Gtl3	down	1.4	0.0478	down	1.79	0.00492
late cornified envelope 1D	Lce1d	down	1.4	0.0178	down	1.72	0.0227	down	1.36	0.0196
v-myc myelocytomatosis viral oncogene homolog, lung carcinoma derived (avian)	Mycl	down	1.4	0.011	down	1.6	0.0361
jumonji, AT rich interactive domain 2	Jarid2	down	1.39	0.0078	down	1.4	0.00472	down	1.25	0.0304
microRNA 23a	Mir23a	down	1.39	0.0367	down	2.43	0.0212	up	1.51	0.0237
phosphodiesterase 7A	Pde7a	down	1.39	0.00854	down	1.65	0.0267
serine (or cysteine) peptidase inhibitor, clade D, member 1	Serpind1	down	1.39	0.0125	down	1.33	0.0233	down	1.63	0.0214
SMAD family member 7	Smad7	down	1.39	0.0176	down	1.81	0.0063
structural maintenance of chromosomes 6	Smc6	down	1.39	0.0291	down	1.71	0.0259
zinc finger, DHHC domain containing 4	Zdhhc4	down	1.39	0.0155	down	1.29	0.0159	down	1.44	0.0115
cytohesin 1	Cyth1	down	1.38	0.0147	down	1.45	0.0197
DNA segment, Chr 16, ERATO Doi 472, expressed	D16Ertd472e	down	1.38	0.00222	down	1.36	0.0146
lysine (K)-specific demethylase 2B	Kdm2b	down	1.38	0.0183	down	1.53	0.00628
microRNA 27a	Mir27a	down	1.38	0.039	down	1.89	0.00834
Rap guanine nucleotide exchange factor (GEF) 5	Rapgef5	down	1.38	0.028	down	1.52	0.00836
SRR1 domain containing	Srrd	down	1.38	0.032	down	1.4	0.0438
UDP-glucose ceramide glucosyltransferase	Ugcg	down	1.38	0.0385	down	1.55	0.0147
RIKEN cDNA 1110028F11 gene // ring finger protein 43	1110028F11Rik // Rnf43	down	1.37	0.0175	down	1.68	0.0267	down	1.31	0.0403
RIKEN cDNA 9330151L19 gene	9330151L19Rik	down	1.37	0.0174				down	1.28	0.000179
ADP-ribosylation factor-like 5B	Arl5b	down	1.37	0.0261	down	1.94	0.036
SID1 transmembrane family, member 1	Sidt1	down	1.37	0.049	down	1.56	0.0202
zinc finger with KRAB and SCAN domains 14	Zkscan14	down	1.37	0.0172	down	1.35	0.0254
RIKEN cDNA 4930562F07 gene	4930562F07Rik	down	1.36	0.0358	down	1.67	0.00546
predicted gene, 19344	Gm19344	down	1.36	0.0457	down	1.4	0.0402
kelch-like 11	Klhl11	down	1.36	0.0234	down	1.6	0.0031
N-6 adenine-specific DNA methyltransferase 1 (putative)	N6amt1	down	1.36	0.0425	down	1.5	0.0275
sphingosine-1-phosphate receptor 1	S1pr1	down	1.36	0.0152	down	1.41	0.00178
sperm specific antigen 2	Ssfa2	down	1.36	0.0388	down	1.49	0.009
ST8 alpha-N-acetyl-neuraminide alpha-2,8-sialyltransferase 1	St8sia1	down	1.36	0.0213	down	1.88	0.0053
transmembrane protein 57	Tmem57	down	1.36	0.0277	down	1.4	0.0439
RIKEN cDNA 9430008C03 gene	9430008C03Rik	down	1.35	0.00956	down	1.53	0.00984	down	1.21	0.012
RIKEN cDNA 9430023L20 gene	9430023L20Rik	down	1.35	0.00578	down	1.46	0.0109
fibrosin	Fbrs	down	1.35	0.046	down	1.43	0.0118
predicted gene 11127	Gm11127	down	1.35	0.00914	down	1.38	0.0322
HEG homolog 1 (zebrafish)	Heg1	down	1.35	0.0204	down	1.57	0.0133
karyopherin (importin) alpha 4	Kpna4	down	1.35	0.0216	down	1.49	0.000438
mitogen-activated protein kinase kinase kinase 2	Map3k2	down	1.35	0.0182	down	1.66	0.0119
RAB3A interacting protein	Rab3ip	down	1.35	0.0372	down	1.45	0.0493
zinc finger and BTB domain containing 43	Zbtb43	down	1.35	0.0224	down	1.83	7.6e-05
ataxin 7-like 2	Atxn7l2	down	1.34	0.0176	down	1.49	0.0281
cyclin T1	Ccnt1	down	1.34	0.0497	down	1.74	0.00164
CDGSH iron sulfur domain 2	Cisd2	down	1.34	0.0421	down	1.41	0.0312
GRIP1 associated protein 1	Gripap1	down	1.34	0.0102	down	1.27	0.0368
interleukin 6 signal transducer	Il6st	down	1.34	0.0027	down	1.56	0.00462
integrin alpha 6	Itga6	down	1.34	0.0437	down	1.53	0.00348
neural precursor cell expressed, developmentally down-regulated 4	Nedd4	down	1.34	0.0294				down	1.43	0.00584
phosphodiesterase 4B, cAMP specific	Pde4b	down	1.34	0.0274	down	1.63	0.0143
phosphoinositide-3-kinase interacting protein 1	Pik3ip1	down	1.34	0.0332				down	1.59	0.0109
related RAS viral (r-ras) oncogene homolog 2	Rras2	down	1.34	0.0276	down	1.41	0.0247	down	1.31	0.00686
SH2 domain protein 2A	Sh2d2a	down	1.34	0.0385	down	1.91	0.000123
seven in absentia 2	Siah2	down	1.34	0.0324	down	1.59	0.00966
zinc finger protein 330	Zfp330	down	1.34	0.0131	down	1.37	0.0273
DCN1, defective in cullin neddylation 1, domain containing 4 (S. cerevisiae)	Dcun1d4	down	1.33	0.0321	down	1.29	0.0449
predicted gene 5914	Gm5914	down	1.33	0.0296	down	1.4	0.0214
inositol polyphosphate-5-phosphatase A	Inpp5a	down	1.33	0.0187	down	1.33	0.0202
inositol 1,4,5-triphosphate receptor 3	Itpr3	down	1.33	0.0152	down	1.37	0.0118
regulator of G-protein signaling 11	Rgs11	down	1.33	0.0188				down	1.36	0.0125
RPTOR independent companion of MTOR, complex 2	Rictor	down	1.33	0.0158	down	1.52	0.0188
Sec61, alpha subunit 2 (S. cerevisiae)	Sec61a2	down	1.33	0.00414	down	1.56	0.00908
solute carrier family 22 (organic cation transporter), member 5	Slc22a5	down	1.33	0.00356	down	1.34	0.00208
tubby like protein 4	Tulp4	down	1.33	0.00922	down	1.22	0.0418
breast cancer anti-estrogen resistance 3	Bcar3	down	1.32	0.0268	down	1.37	0.0471
centrosomal protein 63	Cep63	down	1.32	0.013	down	1.4	0.0155
IKAROS family zinc finger 5	Ikzf5	down	1.32	0.0416	down	2.34	0.000142
kelch-like 14	Klhl14	down	1.32	0.0255	down	1.54	0.0391
plasminogen receptor, C-terminal lysine transmembrane protein	Plgrkt	down	1.32	0.0247	down	1.61	0.0231
TatD DNase domain containing 2	Tatdn2	down	1.32	0.0244	down	1.64	0.0364
zinc finger and BTB domain containing 39	Zbtb39	down	1.32	0.025	down	1.26	0.0175
zinc finger CCCH type containing 12A	Zc3h12a	down	1.32	0.0157	down	1.65	0.00838
zinc finger protein 827	Zfp827	down	1.32	0.0144	down	1.58	0.0016
RIKEN cDNA 9430016H08 gene	9430016H08Rik	down	1.31	0.0457	down	1.71	0.0347
RIKEN cDNA A930024E05 gene	A930024E05Rik	down	1.31	0.0313	down	1.88	0.000978
AP2 associated kinase 1	Aak1	down	1.31	0.049	down	1.43	0.0282
absent in melanoma 1	Aim1	down	1.31	0.0424	down	1.39	0.0285
expressed sequence AW549877	AW549877	down	1.31	0.0238	down	1.64	0.0186
cDNA sequence BC029214	BC029214	down	1.31	0.0288	down	1.48	0.0478
calcium/calmodulin-dependent protein kinase ID	Camk1d	down	1.31	0.0196	down	1.33	0.0473
Ewing tumor-associated antigen 1	Etaa1	down	1.31	0.0306	down	1.57	0.0352
F-box and leucine-rich repeat protein 12	Fbxl12	down	1.31	0.0036	down	1.59	0.0244
forkhead box N3	Foxn3	down	1.31	0.000518				down	1.27	0.0336
mutS homolog 5 (E. coli)	Msh5	down	1.31	0.0412	down	1.26	0.00186
myosin, light polypeptide 4	Myl4	down	1.31	0.0139				down	1.43	0.00466
regulatory factor X, 3 (influences HLA class II expression)	Rfx3	down	1.31	0.00966	down	1.52	0.00614
solute carrier family 15, member 4	Slc15a4	down	1.31	0.0216	down	1.63	0.0288
transmembrane protein 55b	Tmem55b	down	1.31	0.00204	down	1.49	0.000959
zinc finger protein 507	Zfp507	down	1.31	0.0143	down	1.47	0.0194
RIKEN cDNA 1600020E01 gene	1600020E01Rik	down	1.3	0.0204	down	1.63	0.014
abhydrolase domain containing 10	Abhd10	down	1.3	0.0101	down	2	0.000141
ATPase, H+ transporting, lysosomal V1 subunit H	Atp6v1h	down	1.3	0.00313	down	1.44	0.00396
brain-specific angiogenesis inhibitor 1-associated protein 2	Baiap2	down	1.3	0.0291	down	1.25	0.0329
cryptochrome 1 (photolyase-like)	Cry1	down	1.3	0.0185	down	1.57	0.0063
DEAD (Asp-Glu-Ala-Asp) box polypeptide 51	Ddx51	down	1.3	0.0308	down	1.42	0.0117
DnaJ (Hsp40) homolog, subfamily B, member 4	Dnajb4	down	1.3	0.00662	down	1.8	0.0116
eukaryotic translation initiation factor 3, subunit A	Eif3a	down	1.3	0.0462	down	1.76	0.013
fibrosin-like 1	Fbrsl1	down	1.3	0.0145	down	1.32	0.0273
forkhead box P1 // eukaryotic translation initiation factor 4E member 3	Foxp1 // Eif4e3	down	1.3	6.3e-05	down	1.53	0.0449
membrane-associated ring finger (C3HC4) 7	March7	down	1.3	0.0318	down	1.54	0.00656
NEDD4 binding protein 2-like 2	N4bp2l2	down	1.3	0.0034	down	1.36	0.0105
RAB4A, member RAS oncogene family	Rab4a	down	1.3	0.0293	down	1.43	0.0244
special AT-rich sequence binding protein 1	Satb1	down	1.3	0.0315	down	1.48	0.0054
tRNA-yW synthesizing protein 3 homolog (S. cerevisiae)	Tyw3	down	1.3	0.0261	down	1.39	0.0276
RIKEN cDNA 4930523C07 gene	4930523C07Rik	down	1.29	0.0463	down	1.73	0.00704
ankyrin repeat domain 44	Ankrd44	down	1.29	0.0316	down	1.33	0.0422
DIP2 disco-interacting protein 2 homolog B (Drosophila)	Dip2b	down	1.29	0.00814	down	1.35	0.0304
enhancer of polycomb homolog 2 (Drosophila)	Epc2	down	1.29	0.0413	down	1.37	0.0078
guanine nucleotide binding protein, alpha stimulating, olfactory type	Gnal	down	1.29	0.039	down	1.4	0.0199
pyruvate dehydrogenase phosphatase regulatory subunit	Pdpr	down	1.29	0.0089	down	1.39	0.0471
ski sarcoma viral oncogene homolog (avian)	Ski	down	1.29	0.0286				down	1.3	0.015
dual-specificity tyrosine-(Y)-phosphorylation regulated kinase 1b	Dyrk1b	down	1.28	0.0462	down	1.53	0.00978
predicted gene 1976	Gm1976	down	1.28	0.0113				down	1.41	0.0303
hypoxia-inducible factor 1, alpha subunit inhibitor	Hif1an	down	1.28	0.0485	down	1.48	0.0288
interferon regulatory factor 4	Irf4	down	1.28	0.0497	down	1.77	0.00618
jade family PHD finger 2	Jade2	down	1.28	0.0446	down	1.49	0.0476
phosphatidic acid phosphatase type 2 domain containing 2	Ppapdc2	down	1.28	0.0111	down	1.3	0.0333
PX domain containing serine/threonine kinase	Pxk	down	1.28	0.0067	down	1.25	0.027
RNA binding motif protein 48	Rbm48	down	1.28	0.0456	down	1.76	0.00124
ring finger protein 145	Rnf145	down	1.28	0.0026	down	1.4	0.0153
sialic acid binding Ig-like lectin G	Siglecg	down	1.28	0.0289	down	1.51	0.0405
tuberous sclerosis 1	Tsc1	down	1.28	0.0041	down	1.36	0.000596
AT rich interactive domain 4B (RBP1-like)	Arid4b	down	1.27	0.014	down	1.58	0.0152
centriole, cilia and spindle associated protein	Ccsap	down	1.27	0.0055	down	1.75	0.0148
ceramide synthase 4	Cers4	down	1.27	0.0446	down	1.65	0.0434
chloride channel 6	Clcn6	down	1.27	0.0369	down	1.8	0.0058
EH-domain containing 3	Ehd3	down	1.27	0.00602	down	1.56	0.00464
family with sequence similarity 103, member A1	Fam103a1	down	1.27	0.0434	down	1.33	0.0103	up	1.29	0.039
forkhead box F2	Foxf2	down	1.27	0.0359				down	1.57	0.0126
Kv channel-interacting protein 2	Kcnip2	down	1.27	0.0245	down	1.93	0.0179
v-Ki-ras2 Kirsten rat sarcoma viral oncogene homolog	Kras	down	1.27	0.036	down	1.48	0.00064
mucosa associated lymphoid tissue lymphoma translocation gene 1	Malt1	down	1.27	0.0162	down	1.36	0.0288	up	1.35	0.0097
major facilitator superfamily domain containing 3	Mfsd3	down	1.27	0.0407				down	1.23	0.048
RNA pseudouridylate synthase domain containing 2	Rpusd2	down	1.27	0.0451	down	1.25	0.00532
tet methylcytosine dioxygenase 1	Tet1	down	1.27	0.0321				down	1.5	0.00764
transmembrane protein 17	Tmem17	down	1.27	0.00384	down	1.56	0.00649
adrenocortical dysplasia	Acd	down	1.26	0.00574	down	1.41	0.0131
chromosome alignment maintaining phosphoprotein 1	Champ1	down	1.26	0.0125	down	1.5	0.0234
charged multivesicular body protein 1B	Chmp1b	down	1.26	0.0072	down	1.52	0.00882
embigin	Emb	down	1.26	0.039	down	1.3	0.00984
LEM domain containing 3	Lemd3	down	1.26	0.0389	down	1.66	0.00362
methyl-CpG binding domain protein 5	Mbd5	down	1.26	0.00526	down	2.54	0.009	down	1.24	0.0281
myosin IE	Myo1e	down	1.26	0.0238	down	1.51	0.0495
neural precursor cell expressed, developmentally down-regulated gene 9	Nedd9	down	1.26	0.0301	down	1.31	0.0289
NMDA receptor synaptonuclear signaling and neuronal migration factor	Nsmf	down	1.26	0.002	down	1.32	0.0144
proline and serine rich 1	Proser1	down	1.26	0.0226	down	1.36	0.00856
PRP38 pre-mRNA processing factor 38 (yeast) domain containing B	Prpf38b	down	1.26	0.0449	down	1.38	0.041
rearranged L-myc fusion sequence	Rlf	down	1.26	0.0479	down	1.32	0.0431
ribosomal protein S6 kinase, polypeptide 4	Rps6ka4	down	1.26	0.0143				down	1.23	0.0294
tripartite motif-containing 23	Trim23	down	1.26	0.000735				down	1.2	0.0392
acireductone dioxygenase 1	Adi1	down	1.25	0.00456	down	1.68	0.00206	down	1.3	0.0034
ataxin 7	Atxn7	down	1.25	0.0183	down	1.28	0.0131
dual specificity phosphatase 11 (RNA/RNP complex 1-interacting)	Dusp11	down	1.25	0.0306	down	1.27	0.00578
IL2 inducible T cell kinase	Itk	down	1.25	0.0437	down	2.02	1.7e-05
kelch-like 24	Klhl24	down	1.25	0.00462	down	1.44	0.00182
nuclear factor related to kappa B binding protein	Nfrkb	down	1.25	0.0436	down	1.35	0.0344
paired box 5	Pax5	down	1.25	0.0121	down	1.38	0.0303
solute carrier family 35, member E2	Slc35e2	down	1.25	0.0278	down	1.46	0.0137
sorting nexin 16	Snx16	down	1.25	0.00692	down	1.77	0.0195
transmembrane protein 128	Tmem128	down	1.25	0.0497	down	1.61	0.00274
protein-tyrosine sulfotransferase 2	Tpst2	down	1.25	0.0165	down	1.23	0.0405	up	1.29	0.0329
vesicle-associated membrane protein 2	Vamp2	down	1.25	0.00826	down	1.57	0.0103
RIKEN cDNA 3110057O12 gene	3110057O12Rik	down	1.24	0.0101				down	1.29	0.0039
anoctamin 6	Ano6	down	1.24	0.0249	down	1.39	0.048	down	1.27	0.0464
basic leucine zipper and W2 domains 2	Bzw2	down	1.24	0.00862	down	1.33	0.0429
CD1d2 antigen	Cd1d2	down	1.24	0.0152	down	1.36	0.0119
CD97 antigen	Cd97	down	1.24	0.0426	down	1.3	0.0197
chloride channel 5	Clcn5	down	1.24	0.000419	down	1.27	0.0439
eukaryotic translation initiation factor 2 alpha kinase 3	Eif2ak3	down	1.24	0.0494	down	1.64	0.00896	up	1.46	0.023
family with sequence similarity 179, member B	Fam179b	down	1.24	0.0147	down	1.5	0.038
Fgfr1 oncogene partner	Fgfr1op	down	1.24	0.0405	down	1.57	0.0264
formin binding protein 4	Fnbp4	down	1.24	0.00826	down	1.22	0.00888
potassium voltage gated channel, Shaw-related subfamily, member 3	Kcnc3	down	1.24	0.00716				down	1.29	0.0041
leucine-rich repeats and immunoglobulin-like domains 1	Lrig1	down	1.24	0.0186	down	1.75	0.0067
leucine rich repeat containing 1	Lrrc1	down	1.24	0.0349	down	1.45	0.0395
myeloid/lymphoid or mixed-lineage leukemia (trithorax homolog, Drosophila); translocated to, 3	Mllt3	down	1.24	0.0325	down	1.5	0.0189
nuclear assembly factor 1 homolog (S. cerevisiae)	Naf1	down	1.24	0.0421	down	1.88	0.0402
RAN binding protein 10	Ranbp10	down	1.24	0.049	down	1.44	0.0112
ring finger protein 146	Rnf146	down	1.24	0.0017	down	1.62	0.00586	down	1.22	0.0397
solute carrier family 25 (mitochondrial carrier, brain), member 14	Slc25a14	down	1.24	0.0396	down	1.45	0.011
SMG1 homolog, phosphatidylinositol 3-kinase-related kinase (C. elegans)	Smg1	down	1.24	0.0207	down	1.39	0.0251
SYS1 Golgi-localized integral membrane protein homolog (S. cerevisiae)	Sys1	down	1.24	0.0386	down	1.28	0.0107
unkempt-like (Drosophila)	Unkl	down	1.24	0.046	down	1.5	0.00882
ubiquitin specific peptidase 3	Usp3	down	1.24	0.0246	down	1.32	0.00384
GTPase, IMAP family member 6	Gimap6	down	1.23	0.0285	down	1.39	0.0204
G protein-coupled receptor 89	Gpr89	down	1.23	0.0172				down	1.22	0.0367
nudix (nucleoside diphosphate linked moiety X)-type motif 15	Nudt15	down	1.23	0.0476	down	1.42	0.00679
phosphatidic acid phosphatase type 2B	Ppap2b	down	1.23	0.018				down	1.5	0.00174
proteasome (prosome, macropain) inhibitor subunit 1	Psmf1	down	1.23	0.0186	down	1.36	0.00986
sema domain, immunoglobulin domain (Ig), transmembrane domain (TM) and short cytoplasmic domain, (semaphorin) 4B	Sema4b	down	1.23	0.0417				down	1.37	0.0116
SMAD specific E3 ubiquitin protein ligase 1	Smurf1	down	1.23	0.0241	down	1.24	0.0303
suppressor of var1, 3-like 1 (S. cerevisiae)	Supv3l1	down	1.23	0.0289	down	1.41	0.000622
TWIST neighbor	Twistnb	down	1.23	0.0179	down	1.55	0.0387
Rho GTPase activating protein 29	Arhgap29	down	1.22	0.0362				down	1.28	0.014
atlastin GTPase 2	Atl2	down	1.22	0.0301	down	1.31	0.00768	down	1.26	0.0245
RIKEN cDNA C030046E11 gene	C030046E11Rik	down	1.22	0.0259	down	1.35	4.02e-05
centrosomal protein 120	Cep120	down	1.22	0.0361	down	1.46	0.00152
predicted gene 10777	Gm10777	down	1.22	0.0298	down	1.44	0.0405
lysine (K)-specific methyltransferase 2C	Kmt2c	down	1.22	0.0184	down	1.3	0.0019
nerve growth factor receptor (TNFRSF16) associated protein 1	Ngfrap1	down	1.22	0.0439	down	1.56	0.00136
NMD3 homolog (S. cerevisiae)	Nmd3	down	1.22	0.00542	down	1.54	0.00312
5',3'-nucleotidase, mitochondrial	Nt5m	down	1.22	0.0174				down	1.21	0.0455
nuclear fragile X mental retardation protein interacting protein 1	Nufip1	down	1.22	0.0237	down	1.5	0.00248
protein tyrosine phosphatase domain containing 1	Ptpdc1	down	1.22	0.0484	down	1.29	0.0109	up	1.26	0.00446
solute carrier family 16 (monocarboxylic acid transporters), member 1	Slc16a1	down	1.22	0.0442	down	1.7	0.000598
serine/arginine-rich splicing factor 11	Srsf11	down	1.22	0.0169	down	1.34	0.00894
TAF8 RNA polymerase II, TATA box binding protein (TBP)-associated factorq	Taf8	down	1.22	0.0339	down	1.38	0.0462
tectonin beta-propeller repeat containing 1	Tecpr1	down	1.22	0.00624	down	1.38	0.000656
zinc finger, FYVE domain containing 26	Zfyve26	down	1.22	0.0172	down	1.3	0.000965
zinc finger, RAN-binding domain containing 1	Zranb1	down	1.22	0.0322	down	1.34	0.00848
nucleolar protein with MIF4G domain 1	Nom1	down	1.21	0.0172	down	1.35	0.0174
olfactory receptor 1249	Olfr1249	down	1.21	0.0245				down	1.62	0.00842
protein kinase C, alpha	Prkca	down	1.21	0.0325	down	1.47	0.0346
transforming growth factor, beta receptor II	Tgfbr2	down	1.21	0.0398	down	1.37	0.032
transmembrane protein 87B	Tmem87b	down	1.21	0.00892	down	1.36	0.0124
TRAF3 interacting protein 2	Traf3ip2	down	1.21	0.00104	down	1.51	0.0104
guanine nucleotide binding protein-like 3 (nucleolar)	Gnl3	down	1.2	0.0225	down	1.45	0.00802	up	1.21	0.00654
limb region 1 like	Lmbr1l	down	1.2	0.0247	down	1.59	0.000955
MAU2 chromatid cohesion factor homolog (C. elegans)	Mau2	down	1.2	0.0261	down	1.31	0.00664
PHD finger protein 2	Phf2	down	1.2	0.00154	down	1.21	0.0413
tRNA methyltransferase 1	Trmt1	down	1.2	0.033	down	1.34	0.0396

## Sheet: Table S2
Table S2: Uniquely dysregulated genes in the HR-MDS transgenic mice vs FVB/N mice with founders.
HR-MDS
Gene Name	Gene Symbol	Regulation	Fold-Change	P-Value
predicted gene 6455	Gm6455	up	4.51	0.000978
carbonic anhydrase 1	Car1	up	3.47	0.0334
germinal center associated, signaling and motility	Gcsam	up	2.74	0.0306
syndecan 1	Sdc1	up	2.7	0.0057
immunoglobulin lambda variable 1	Iglv1	up	2.66	0.000196
sarcospan	Sspn	up	2.43	0.00672
glutamate receptor, ionotropic, AMPA2 (alpha 2)	Gria2	up	2.38	0.0407
predicted gene 6460	Gm6460	up	2.1	0.00466
histone cluster 1, H2ak	Hist1h2ak	up	2.02	0.0144
signal sequence receptor, delta	Ssr4	up	1.99	0.0007
SLP adaptor and CSK interacting membrane protein	Scimp	up	1.94	0.0135
dual specificity phosphatase 14	Dusp14	up	1.9	0.0134
guanine nucleotide binding protein (G protein), beta 4	Gnb4	up	1.88	0.0184
carbonic anhydrase 2	Car2	up	1.86	0.0428
PQ loop repeat containing	Pqlc3	up	1.86	0.0146
SH3 domain binding glutamic acid-rich protein like 2	Sh3bgrl2	up	1.86	0.0349
predicted gene 6531	Gm6531	up	1.85	0.0498
leukotriene B4 receptor 1	Ltb4r1	up	1.85	0.0407
bombesin-like receptor 3	Brs3	up	1.84	0.0146
transmembrane protein 14C	Tmem14c	up	1.83	0.00168
ephrin B1	Efnb1	up	1.78	0.0191
retinoic acid induced 14	Rai14	up	1.78	0.00516
melanoma antigen, family D, 1	Maged1	up	1.76	0.00966
ER degradation enhancer, mannosidase alpha-like 1	Edem1	up	1.75	0.0271
Fc receptor, IgG, alpha chain transporter	Fcgrt	up	1.75	0.0319
predicted gene 5547	Gm5547	up	1.75	0.0142
glycoprotein m6a	Gpm6a	up	1.75	0.037
predicted gene 12100	Gm12100	up	1.73	0.0164
reticulocalbin 3, EF-hand calcium binding domain	Rcn3	up	1.73	0.0204
RIKEN cDNA 3110070M22 gene	3110070M22Rik	up	1.72	0.0108
cytochrome c oxidase subunit IV isoform 2	Cox4i2	up	1.71	0.0161
timeless interacting protein	Tipin	up	1.71	0.0421
G protein-coupled receptor 125	Gpr125	up	1.7	0.0195
epithelial cell adhesion molecule	Epcam	up	1.69	0.000998
SLAM family member 9	Slamf9	up	1.69	0.0257
ubiquitin specific peptidase 46	Usp46	up	1.69	0.0348
chemokine (C-C motif) ligand 5	Ccl5	up	1.68	0.0152
CD3E antigen, epsilon polypeptide associated protein	Cd3eap	up	1.68	0.0297
dedicator of cytokinesis 7	Dock7	up	1.68	0.0191
phosphatidic acid phosphatase type 2A	Ppap2a	up	1.68	0.0312
RuvB-like protein 2	Ruvbl2	up	1.67	0.0244
serine hydroxymethyltransferase 2 (mitochondrial)	Shmt2	up	1.67	0.0043
histone cluster 1, H4i	Hist1h4i	up	1.65	0.0203
RAD54 homolog B (S. cerevisiae) // fibrinogen silencer binding protein	Rad54b // Fsbp	up	1.65	0.0215
ASF1 anti-silencing function 1 homolog B (S. cerevisiae)	Asf1b	up	1.64	0.0381
claudin 4	Cldn4	up	1.64	0.00306
PHD finger protein 23	Phf23	up	1.64	0.043
rhophilin, Rho GTPase binding protein 2	Rhpn2	up	1.64	0.000202
solute carrier family 33 (acetyl-CoA transporter), member 1	Slc33a1	up	1.64	0.0218
HOP homeobox	Hopx	up	1.63	0.0405
signal sequence receptor, beta	Ssr2	up	1.63	0.0298
polymerase (DNA directed), eta (RAD 30 related)	Polh	up	1.62	0.0168
RIKEN cDNA 3110007F17 gene	3110007F17Rik	up	1.61	0.0339
monoamine oxidase A	Maoa	up	1.61	0.0202
vitamin K epoxide reductase complex, subunit 1	Vkorc1	up	1.61	0.000682
RIKEN cDNA D930015M05 gene	D930015M05Rik	up	1.6	0.0369
DTW domain containing 1	Dtwd1	up	1.6	0.0497
RAB39B, member RAS oncogene family	Rab39b	up	1.6	0.0464
translational activator of mitochondrially encoded cytochrome c oxidase I	Taco1	up	1.6	0.00834
RIKEN cDNA 5830418P13 gene	5830418P13Rik	up	1.59	0.000841
predicted gene 11529	Gm11529	up	1.59	0.0198
purine rich element binding protein A	Pura	up	1.59	0.046
trafficking protein particle complex 1	Trappc1	up	1.59	0.0117
RIKEN cDNA 1110020A21 gene	1110020A21Rik	up	1.58	0.0128
ADP-ribosylation factor-like 9	Arl9	up	1.58	0.0172
MAD2 mitotic arrest deficient-like 1	Mad2l1	up	1.58	0.0151
platelet-derived growth factor, C polypeptide	Pdgfc	up	1.58	0.0188
threonine aldolase 1	Tha1	up	1.58	0.0333
RIKEN cDNA 4933421O10 gene	4933421O10Rik	up	1.57	0.0148
branched chain ketoacid dehydrogenase kinase	Bckdk	up	1.57	0.00926
hepatitis A virus cellular receptor 1	Havcr1	up	1.57	0.0041
olfactory receptor 1347	Olfr1347	up	1.57	0.0164
RIKEN cDNA 2210414B05 gene	2210414B05Rik	up	1.56	0.0255
olfactory receptor 1156	Olfr1156	up	1.56	0.00922
alanyl-tRNA synthetase domain containing 1	Aarsd1	up	1.55	0.0108
predicted gene 5444	Gm5444	up	1.55	0.0445
SEC11 homolog C (S. cerevisiae)	Sec11c	up	1.55	0.0162
ubiquitin-like modifier activating enzyme 5	Uba5	up	1.55	0.00076
RIKEN cDNA 2010109A12 gene	2010109A12Rik	up	1.54	0.0473
canopy 2 homolog (zebrafish)	Cnpy2	up	1.54	0.0232
folate receptor 4 (delta)	Folr4	up	1.54	0.0146
helicase, lymphoid specific	Hells	up	1.54	0.0146
hepatic leukemia factor	Hlf	up	1.54	0.0178
selenoprotein P, plasma, 1	Sepp1	up	1.54	0.0333
RIKEN cDNA 2210408F21 gene	2210408F21Rik	up	1.53	0.0291
FMS-like tyrosine kinase 3	Flt3	up	1.53	0.0433
predicted gene 10104	Gm10104	up	1.53	0.00546
phosphoenolpyruvate carboxykinase 2 (mitochondrial)	Pck2	up	1.53	0.0173
paternally expressed 10	Peg10	up	1.53	0.00624
estrogen receptor 1 (alpha)	Esr1	up	1.52	0.0337
predicted gene 14866	Gm14866	up	1.52	0.0326
neurogenic differentiation 1 // ceramide kinase-like	Neurod1 // Cerkl	up	1.52	0.043
proteasome maturation protein	Pomp	up	1.52	0.00404
carnitine palmitoyltransferase 2	Cpt2	up	1.51	0.0393
defensin beta 21	Defb21	up	1.51	0.0143
schlafen 3	Slfn3	up	1.51	0.05
cell division cycle associated 2	Cdca2	up	1.5	0.0324
dCMP deaminase	Dctd	up	1.49	0.0492
glycolipid transfer protein domain containing 1	Gltpd1	up	1.49	0.00686
nucleophosmin/nucleoplasmin 2	Npm2	up	1.49	0.0438
olfactory receptor 156	Olfr156	up	1.49	0.00544
zinc finger protein 521	Zfp521	up	1.49	0.00232
RIKEN cDNA 4930431P03 gene	4930431P03Rik	up	1.48	0.00138
DnaJ (Hsp40) homolog, subfamily C, member 3	Dnajc3	up	1.48	0.00484
heat shock protein 90, beta (Grp94), member 1	Hsp90b1	up	1.48	0.00212
neuropilin 1	Nrp1	up	1.48	2.42e-06
serine incorporator 5	Serinc5	up	1.48	0.00676
zinc finger, FYVE domain containing 21	Zfyve21	up	1.48	0.0191
DnaJ (Hsp40) homolog, subfamily B, member 11	Dnajb11	up	1.47	0.0082
glial cell line derived neurotrophic factor family receptor alpha 2	Gfra2	up	1.47	0.04
neuronal pentraxin 1	Nptx1	up	1.47	0.0432
platelet-activating factor acetylhydrolase, isoform 1b, subunit 3	Pafah1b3	up	1.47	0.0199
psoriasis susceptibility 1 candidate 2 (human)	Psors1c2	up	1.47	0.0196
solute carrier family 13 (sodium-dependent dicarboxylate transporter), member 2, opposite strand	Slc13a2os	up	1.47	0.0211
signal peptidase complex subunit 2 homolog (S. cerevisiae)	Spcs2	up	1.47	0.0414
T cell immunoreceptor with Ig and ITIM domains	Tigit	up	1.47	0.0142
zinc finger protein 738	Zfp738	up	1.47	0.0157
budding uninhibited by benzimidazoles 3 homolog (S. cerevisiae)	Bub3	up	1.46	0.0165
ceramide synthase 3	Cers3	up	1.46	0.023
RIKEN cDNA E130304I02 gene	E130304I02Rik	up	1.46	0.0155
predicted gene, 21637	Gm21637	up	1.46	0.000523
predicted gene 5107	Gm5107	up	1.46	0.0276
transmembrane protein 30A	Tmem30a	up	1.45	0.00528
deoxycytidine kinase	Dck	up	1.44	0.00296
fibroblast growth factor 21	Fgf21	up	1.44	0.00082
hepcidin antimicrobial peptide 2	Hamp2	up	1.44	0.0279
potassium voltage-gated channel, shaker-related subfamily, member 2	Kcna2	up	1.44	0.0236
RAB26, member RAS oncogene family, opposite strand	Rab26os	up	1.44	0.0141
X-ray repair complementing defective repair in Chinese hamster cells 6	Xrcc6	up	1.44	0.0177
RIKEN cDNA 4931406C07 gene	4931406C07Rik	up	1.43	0.00796
biliverdin reductase A	Blvra	up	1.43	0.0253
oligosaccharyltransferase complex subunit	Ostc	up	1.43	0.0184
selenium binding protein 2	Selenbp2	up	1.43	0.0258
zinc finger protein 850	Zfp850	up	1.43	0.0355
chemokine (C-C motif) ligand 1	Ccl1	up	1.42	0.0216
cysteine and glycine-rich protein 2	Csrp2	up	1.42	0.0278
defensin beta 36	Defb36	up	1.42	0.0126
ectonucleoside triphosphate diphosphohydrolase 1	Entpd1	up	1.42	0.0483
family with sequence similarity 83, member H	Fam83h	up	1.42	0.0145
glucan (1,4-alpha-), branching enzyme 1	Gbe1	up	1.42	0.0363
G patch domain and ankyrin repeats 1	Gpank1	up	1.42	0.00328
peptidylprolyl isomerase B	Ppib	up	1.42	0.0341
stimulated by retinoic acid 13	Stra13	up	1.42	0.0187
breast cancer 1	Brca1	up	1.41	0.0209
choline phosphotransferase 1	Chpt1	up	1.41	0.0406
potassium channel tetramerisation domain containing 11 // transmembrane protein 95	Kctd11 // Tmem95	up	1.41	0.00874
lymphocyte-activation gene 3	Lag3	up	1.41	0.0384
aldehyde dehydrogenase 3 family, member B2	Aldh3b2	up	1.4	0.0139
cell division cycle 25A	Cdc25a	up	1.4	0.0109
carboxylesterase 2D, pseudogene	Ces2d-ps	up	1.4	0.0217
chitinase domain containing 1	Chid1	up	1.4	0.00722
dopa decarboxylase	Ddc	up	1.4	0.0112
predicted gene 3002	Gm3002	up	1.4	0.0412
NME/NM23 nucleoside diphosphate kinase 2	Nme2	up	1.4	0.000478
RNA binding motif protein 47	Rbm47	up	1.4	0.0398
solute carrier family 16 (monocarboxylic acid transporters), member 13	Slc16a13	up	1.4	0.0336
Tu translation elongation factor, mitochondrial	Tufm	up	1.4	0.0141
cytochrome c oxidase assembly protein 17	Cox17	up	1.39	0.0214
DNA cross-link repair 1B, PSO2 homolog (S. cerevisiae)	Dclre1b	up	1.39	0.0433
epiregulin	Ereg	up	1.39	0.0421
mitochondrial ribosomal protein L42	Mrpl42	up	1.39	0.00914
nuclear apoptosis inducing factor 1	Naif1	up	1.39	0.0173
protein tyrosine phosphatase, non-receptor type 21	Ptpn21	up	1.39	0.0153
RuvB-like protein 1	Ruvbl1	up	1.39	0.0252
zinc finger protein 948	Zfp948	up	1.39	0.0387
ADP-ribosylation factor-like 3	Arl3	up	1.38	0.017
cDNA sequence BC003965	BC003965	up	1.38	0.0362
predicted gene, 21464	Gm21464	up	1.38	0.0466
integrin beta 1 (fibronectin receptor beta)	Itgb1	up	1.38	0.000317
jagunal homolog 1 (Drosophila)	Jagn1	up	1.38	0.022
NADH dehydrogenase (ubiquinone) 1 beta subcomplex 3	Ndufb3	up	1.38	0.0141
peroxiredoxin 3	Prdx3	up	1.38	0.013
transcription elongation factor, mitochondrial	Tefm	up	1.38	0.021
tubulin, beta 5 class I	Tubb5	up	1.38	0.0111
thioredoxin domain containing 17	Txndc17	up	1.38	0.028
Yamaguchi sarcoma viral (v-yes) oncogene homolog 1	Yes1	up	1.38	0.0133
RIKEN cDNA 1700012D01 gene // transmembrane protein 194	1700012D01Rik // Tmem194	up	1.37	0.007
RIKEN cDNA 4930469K13 gene	4930469K13Rik	up	1.37	0.0319
adipocyte plasma membrane associated protein	Apmap	up	1.37	0.0269
coiled-coil-helix-coiled-coil-helix domain containing 10	Chchd10	up	1.37	0.0407
cyclin M2	Cnnm2	up	1.37	0.015
ER degradation enhancer, mannosidase alpha-like 3	Edem3	up	1.37	0.0133
fatty acid desaturase 3	Fads3	up	1.37	0.0331
glycoprotein m6b	Gpm6b	up	1.37	0.0167
intraflagellar transport 20	Ift20	up	1.37	0.0416
LIM domain only 2	Lmo2	up	1.37	0.0152
methyltransferase like 5	Mettl5	up	1.37	0.0165
neugrin, neurite outgrowth associated	Ngrn	up	1.37	0.0148
phosphoribosylaminoimidazole carboxylase, phosphoribosylaminoribosylaminoimidazole, succinocarboxamide synthetase	Paics	up	1.37	0.0394
Purkinje cell protein 4 // immunoglobulin superfamily, member 5	Pcp4 // Igsf5	up	1.37	0.0497
signal peptidase complex subunit 3 homolog (S. cerevisiae)	Spcs3	up	1.37	0.0428
tumor necrosis factor (ligand) superfamily, member 11	Tnfsf11	up	1.37	0.0189
1-acylglycerol-3-phosphate O-acyltransferase 4 (lysophosphatidic acid acyltransferase, delta)	Agpat4	up	1.36	0.0349
endoplasmic reticulum protein 44	Erp44	up	1.36	0.0261
Ewing tumor-associated antigen 1, opposite strand	Etaa1os	up	1.36	0.0136
major facilitator superfamily domain containing 2A	Mfsd2a	up	1.36	0.0165
methylmalonyl-Coenzyme A mutase	Mut	up	1.36	0.0461
neurotrophin receptor associated death domain	Nradd	up	1.36	0.00932
olfactory receptor 1507	Olfr1507	up	1.36	0.0339
phosphatidylinositol-4-phosphate 5-kinase, type 1 beta	Pip5k1b	up	1.36	0.0396
peroxiredoxin 2	Prdx2	up	1.36	0.0135
receptor accessory protein 5	Reep5	up	1.36	0.0214
thiosulfate sulfurtransferase (rhodanese)-like domain containing 3	Tstd3	up	1.36	0.0204
voltage-dependent anion channel 3	Vdac3	up	1.36	0.0368
aldo-keto reductase family 1, member E1	Akr1e1	up	1.35	0.02
far upstream element (FUSE) binding protein 3	Fubp3	up	1.35	0.0296
saccharopine dehydrogenase (putative)	Sccpdh	up	1.35	0.00974
RIKEN cDNA 0610009B22 gene	0610009B22Rik	up	1.34	0.0355
a disintegrin and metallopeptidase domain 30	Adam30	up	1.34	0.0172
cleavage and polyadenylation specific factor 2	Cpsf2	up	1.34	0.0129
DnaJ (Hsp40) homolog, subfamily C, member 17	Dnajc17	up	1.34	0.01
endoplasmic reticulum lectin 1	Erlec1	up	1.34	0.0082
family with sequence similarity 162, member A	Fam162a	up	1.34	0.0031
gastrin	Gast	up	1.34	0.0403
glycerophosphodiester phosphodiesterase domain containing 1	Gdpd1	up	1.34	0.0207
predicted gene 12542	Gm12542	up	1.34	0.0127
guanine nucleotide binding protein (G protein), gamma 5	Gng5	up	1.34	0.0474
MIS12 homolog (yeast)	Mis12	up	1.34	0.00168
nuclear transport factor 2	Nutf2	up	1.34	0.0189
trafficking protein particle complex 13	Trappc13	up	1.34	0.00268
RIKEN cDNA A530076I17 gene	A530076I17Rik	up	1.33	0.0326
calcium binding protein 4	Cabp4	up	1.33	0.0354
chitinase-like 5	Chil5	up	1.33	0.00694
cytochrome c oxidase subunit IV isoform 1	Cox4i1	up	1.33	0.0259
cytochrome P450, family 2, subfamily d, polypeptide 40	Cyp2d40	up	1.33	0.0446
epithelial membrane protein 3	Emp3	up	1.33	0.0367
exostoses (multiple)-like 2	Extl2	up	1.33	0.0273
predicted gene 2287	Gm2287	up	1.33	0.0225
predicted gene 94	Gm94	up	1.33	0.0229
hypoxanthine guanine phosphoribosyl transferase	Hprt	up	1.33	0.00174
methionine-tRNA synthetase	Mars	up	1.33	0.00594
myeloproliferative leukemia virus oncogene	Mpl	up	1.33	0.0194
proliferation-associated 2G4	Pa2g4	up	1.33	0.0146
phosphatidylinositol glycan anchor biosynthesis, class X	Pigx	up	1.33	0.00746
protein arginine N-methyltransferase 7	Prmt7	up	1.33	0.0168
proteasome (prosome, macropain) 26S subunit, non-ATPase, 10	Psmd10	up	1.33	0.00154
regulation of nuclear pre-mRNA domain containing 1A	Rprd1a	up	1.33	0.0386
solute carrier family 39 (metal ion transporter), member 11	Slc39a11	up	1.33	0.0193
trace amine-associated receptor 7F	Taar7f	up	1.33	0.0413
abhydrolase domain containing 14b	Abhd14b	up	1.32	0.0442
cathepsin W	Ctsw	up	1.32	0.00614
ERGIC and golgi 3	Ergic3	up	1.32	0.0158
high mobility group nucleosomal binding domain 3	Hmgn3	up	1.32	0.00484
integral membrane protein 2B	Itm2b	up	1.32	0.0398
paroxysmal nonkinesiogenic dyskinesia	Pnkd	up	1.32	0.0188
peptidylprolyl isomerase D (cyclophilin D)	Ppid	up	1.32	0.0417
protein phosphatase 1, regulatory subunit 35	Ppp1r35	up	1.32	0.0161
receptor-like tyrosine kinase	Ryk	up	1.32	0.0323
sema domain, transmembrane domain (TM), and cytoplasmic domain, (semaphorin) 6A	Sema6a	up	1.32	0.0159
solute carrier family 25 (mitochondrial carrier, adenine nucleotide translocator), member 4	Slc25a4	up	1.32	0.049
signal sequence receptor, gamma	Ssr3	up	1.32	0.0118
transmembrane protein 261	Tmem261	up	1.32	0.0438
thiosulfate sulfurtransferase, mitochondrial	Tst	up	1.32	0.0293
vitamin K epoxide reductase complex, subunit 1-like 1	Vkorc1l1	up	1.32	0.0321
RIKEN cDNA A230051N06 gene	A230051N06Rik	up	1.31	0.0305
asparagine-linked glycosylation 3 (alpha-1,3-mannosyltransferase)	Alg3	up	1.31	0.0083
caspase recruitment domain family, member 10	Card10	up	1.31	0.0488
CAS1 domain containing 1	Casd1	up	1.31	0.0202
cell cycle progression 1	Ccpg1	up	1.31	0.0164
CD99 antigen-like 2	Cd99l2	up	1.31	0.0171
cytoplasmic polyadenylation element binding protein 2	Cpeb2	up	1.31	0.0308
phenylalkylamine Ca2+ antagonist (emopamil) binding protein	Ebp	up	1.31	0.0244
ligase IV, DNA, ATP-dependent	Lig4	up	1.31	0.000978
motile sperm domain containing 1	Mospd1	up	1.31	0.0454
methylenetetrahydrofolate dehydrogenase (NADP+ dependent), methenyltetrahydrofolate cyclohydrolase, formyltetrahydrofolate synthase	Mthfd1	up	1.31	0.0461
NAD(P) dependent steroid dehydrogenase-like	Nsdhl	up	1.31	0.0153
ORM1-like 2 (S. cerevisiae)	Ormdl2	up	1.31	0.00632
ring finger protein 10	Rnf10	up	1.31	0.0482
beta galactoside alpha 2,6 sialyltransferase 1	St6gal1	up	1.31	0.0457
serine/threonine kinase 3	Stk3	up	1.31	0.0322
aldo-keto reductase family 1, member A1 (aldehyde reductase)	Akr1a1	up	1.3	0.00886
RIKEN cDNA C030013C21 gene	C030013C21Rik	up	1.3	0.0421
complement component 1, q subcomponent binding protein	C1qbp	up	1.3	0.0392
calcium modulating ligand	Caml	up	1.3	0.0423
DNA segment, Chr 6, Wayne State University 163, expressed	D6Wsu163e	up	1.3	0.0473
dynein light chain LC8-type 1	Dynll1	up	1.3	0.0419
latrophilin 2	Lphn2	up	1.3	0.0477
proteasome (prosome, macropain) 26S subunit, non-ATPase, 14	Psmd14	up	1.3	0.0359
RIKEN cDNA 1110038B12 gene	1110038B12Rik	up	1.29	0.035
RIKEN cDNA 2610028E06 gene	2610028E06Rik	up	1.29	0.00102
RIKEN cDNA 2810001G20 gene	2810001G20Rik	up	1.29	0.0224
barrier to autointegration factor 1	Banf1	up	1.29	0.0317
dpy-30 homolog (C. elegans)	Dpy30	up	1.29	0.0462
enhancer of rudimentary homolog (Drosophila)	Erh	up	1.29	0.0399
ecotropic viral integration site 5	Evi5	up	1.29	0.0181
predicted gene 7854	Gm7854	up	1.29	0.0207
high density lipoprotein (HDL) binding protein	Hdlbp	up	1.29	0.0375
kinesin-associated protein 3	Kifap3	up	1.29	0.0407
magnesium transporter 1	Magt1	up	1.29	0.0288
N-acetylneuraminic acid synthase (sialic acid synthase)	Nans	up	1.29	0.016
phosphatidylinositol glycan anchor biosynthesis, class G	Pigg	up	1.29	0.0445
sedoheptulokinase	Shpk	up	1.29	0.00772
translocating chain-associating membrane protein 1	Tram1	up	1.29	0.0313
UFM1-specific peptidase 2	Ufsp2	up	1.29	0.042
Yip1 domain family, member 2	Yipf2	up	1.29	0.0429
asparaginase like 1	Asrgl1	up	1.28	0.0187
ATPase, Ca++ transporting, plasma membrane 4	Atp2b4	up	1.28	0.0091
calpain 5	Capn5	up	1.28	0.0249
cytochrome b-561 domain containing 2	Cyb561d2	up	1.28	0.00268
Down syndrome critical region gene 3	Dscr3	up	1.28	0.0489
fumarylacetoacetate hydrolase domain containing 2A	Fahd2a	up	1.28	0.0379
flavin containing monooxygenase 5	Fmo5	up	1.28	0.0173
galactosidase, beta 1 // transmembrane protein with metallophosphoesterase domain	Glb1 // Tmppe	up	1.28	0.00296
predicted gene 15987	Gm15987	up	1.28	0.0278
hexosaminidase B	Hexb	up	1.28	0.0431
histamine receptor H1	Hrh1	up	1.28	0.0117
mitotic spindle organizing protein 2	Mzt2	up	1.28	0.0434
NADH dehydrogenase (ubiquinone) flavoprotein 2	Ndufv2	up	1.28	0.0372
proteasome (prosome, macropain) subunit, alpha type 5	Psma5	up	1.28	0.0466
replication factor C (activator 1) 1	Rfc1	up	1.28	0.0358
S-phase kinase-associated protein 2 (p45)	Skp2	up	1.28	0.0278
splA/ryanodine receptor domain and SOCS box containing 2	Spsb2	up	1.28	0.0492
stomatin (Epb7.2)-like 2	Stoml2	up	1.28	0.0114
WD repeat domain 76	Wdr76	up	1.28	0.0237
ATP synthase, H+ transporting, mitochondrial F1 complex, gamma polypeptide 1	Atp5c1	up	1.27	0.00978
expressed sequence AU020206	AU020206	up	1.27	0.0431
CLPTM1-like	Clptm1l	up	1.27	0.0274
coatomer protein complex, subunit beta 2 (beta prime)	Copb2	up	1.27	0.000984
EGF-like domain 7	Egfl7	up	1.27	0.0293
golgi autoantigen, golgin subfamily a, 3	Golga3	up	1.27	0.027
methyl-CpG binding domain protein 2	Mbd2	up	1.27	0.0318
mitochondrial ribosomal protein L55	Mrpl55	up	1.27	0.0341
myosin 1H	Myo1h	up	1.27	0.0102
Na+/K+ transporting ATPase interacting 2	Nkain2	up	1.27	0.0231
phosphatidylethanolamine binding protein 1	Pebp1	up	1.27	0.00477
solute carrier family 39 (zinc transporter), member 14	Slc39a14	up	1.27	0.0196
synaptophysin-like protein	Sypl	up	1.27	0.00282
tumor necrosis factor receptor superfamily, member 13b	Tnfrsf13b	up	1.27	0.0386
translocase of outer mitochondrial membrane 5 homolog (yeast)	Tomm5	up	1.27	0.0444
Wolfram syndrome 1 homolog (human)	Wfs1	up	1.27	0.0221
zinc finger protein 93	Zfp93	up	1.27	0.0208
RIKEN cDNA 2610018G03 gene	2610018G03Rik	up	1.26	0.00528
expressed sequence AI662270	AI662270	up	1.26	0.00114
cyclin H	Ccnh	up	1.26	0.0135
C-type lectin domain family 2, member g	Clec2g	up	1.26	0.0183
predicted pseudogene 9392	Gm9392	up	1.26	0.0118
G1 to S phase transition 1	Gspt1	up	1.26	0.0312
H2A histone family, member Y	H2afy	up	1.26	0.0173
leptin receptor overlapping transcript	Leprot	up	1.26	0.0198
polymerase (RNA) II (DNA directed) polypeptide G	Polr2g	up	1.26	0.00978
transmembrane protein 39a	Tmem39a	up	1.26	0.0334
zinc finger CCCH-type, antiviral 1-like	Zc3hav1l	up	1.26	0.0273
zinc finger protein 114	Zfp114	up	1.26	0.0314
CD24a antigen	Cd24a	up	1.25	0.0329
cyclin-dependent kinase 2 interacting protein	Cinp	up	1.25	0.0248
F-box and leucine-rich repeat protein 19	Fbxl19	up	1.25	0.015
hydroxysteroid (17-beta) dehydrogenase 12	Hsd17b12	up	1.25	0.04
secretoglobin, family 1B, member 27	Scgb1b27	up	1.25	0.0435
SLX1 structure-specific endonuclease subunit homolog B (S. cerevisiae)	Slx1b	up	1.25	0.0311
RIKEN cDNA 4930430F08 gene	4930430F08Rik	up	1.24	0.0425
bora, aurora kinase A activator	Bora	up	1.24	0.0374
cell division cycle 123	Cdc123	up	1.24	0.0392
eukaryotic translation initiation factor 2B, subunit 3	Eif2b3	up	1.24	0.0474
intersectin 1 (SH3 domain protein 1A)	Itsn1	up	1.24	0.0294
NOP10 ribonucleoprotein	Nop10	up	1.24	0.0032
protein disulfide isomerase associated 3	Pdia3	up	1.24	0.0116
selenium binding protein 1	Selenbp1	up	1.24	0.014
signal recognition particle 9	Srp9	up	1.24	0.0061
ATP synthase, H+ transporting, mitochondrial F0 complex, subunit F	Atp5j	up	1.23	0.0312
ataxin 10	Atxn10	up	1.23	0.0346
core 1 synthase, glycoprotein-N-acetylgalactosamine 3-beta-galactosyltransferase, 1	C1galt1	up	1.23	0.0441
coronin, actin binding protein 1B	Coro1b	up	1.23	0.0115
cutA divalent cation tolerance homolog (E. coli)	Cuta	up	1.23	0.0493
dpy-19-like 1 (C. elegans)	Dpy19l1	up	1.23	0.0104
formin-like 2	Fmnl2	up	1.23	0.0427
gamma-aminobutyric acid receptor associated protein	Gabarap	up	1.23	0.0396
predicted gene 5434	Gm5434	up	1.23	0.029
glutathione S-transferase, pi 1	Gstp1	up	1.23	0.0344
GDNF-inducible zinc finger protein 1	Gzf1	up	1.23	0.0439
HCLS1 associated X-1	Hax1	up	1.23	0.0471
heat shock factor binding protein 1	Hsbp1	up	1.23	0.00576
neural precursor cell expressed, developmentally down-regulated gene 8	Nedd8	up	1.23	0.0227
nuclear factor of kappa light polypeptide gene enhancer in B cells inhibitor, zeta	Nfkbiz	up	1.23	0.0431
RAB8B, member RAS oncogene family	Rab8b	up	1.23	0.0317
voltage-dependent anion channel 2	Vdac2	up	1.23	0.0469
zinc finger and BTB domain containing 32	Zbtb32	up	1.23	0.0305
RIKEN cDNA 0610007P14 gene	0610007P14Rik	up	1.22	0.0173
annexin A7	Anxa7	up	1.22	0.0478
checkpoint kinase 2	Chek2	up	1.22	0.0263
chloride channel 2	Clcn2	up	1.22	0.0157
folylpolyglutamyl synthetase	Fpgs	up	1.22	0.0396
FXYD domain-containing ion transport regulator 4	Fxyd4	up	1.22	0.0493
G protein pathway suppressor 1	Gps1	up	1.22	0.00648
glutathione S-transferase omega 2	Gsto2	up	1.22	0.0265
Ly1 antibody reactive clone	Lyar	up	1.22	0.0104
MORN repeat containing 1	Morn1	up	1.22	0.0283
proteasome (prosome, macropain) 26S subunit, non-ATPase, 2	Psmd2	up	1.22	0.0334
solute carrier family 30 (zinc transporter), member 5	Slc30a5	up	1.22	0.0146
topoisomerase (DNA) II binding protein 1	Topbp1	up	1.22	0.0383
X Kell blood group precursor related family member 8 homolog	Xkr8	up	1.22	0.031
cDNA sequence BC147527	BC147527	up	1.21	0.0228
charged multivesicular body protein 6	Chmp6	up	1.21	0.007
hematological and neurological expressed sequence 1	Hn1	up	1.21	0.00878
inosine 5'-phosphate dehydrogenase 2	Impdh2	up	1.21	0.0348
karyopherin (importin) beta 1	Kpnb1	up	1.21	0.00872
LIM and senescent cell antigen-like domains 1	Lims1	up	1.21	0.0147
transformed mouse 3T3 cell double minute 2	Mdm2	up	1.21	0.039
nucleosome assembly protein 1-like 1	Nap1l1	up	1.21	0.0412
proteasome (prosome, macropain) 26S subunit, ATPase, 4	Psmc4	up	1.21	0.0411
proteasome (prosome, macropain) 26S subunit, non-ATPase, 12	Psmd12	up	1.21	0.00672
syntaxin 2	Stx2	up	1.21	0.0345
zinc finger, DHHC domain containing 1	Zdhhc1	up	1.21	0.0339
family with sequence similarity 198, member A	Fam198a	up	1.2	0.0424
proteasome (prosome, macropain) activator subunit 4	Psme4	up	1.2	0.0335
predicted gene 15698	Gm15698	down	2.19	0.0409
RIKEN cDNA 4930596I21 gene	4930596I21Rik	down	1.89	0.0184
killer cell lectin-like receptor family I member 1	Klri1	down	1.89	0.00948
zinc finger protein 952	Zfp952	down	1.88	0.0228
protein tyrosine phosphatase, non-receptor type 14	Ptpn14	down	1.82	0.037
olfactory receptor 1316	Olfr1316	down	1.74	0.0421
calmodulin-lysine N-methyltransferase	Camkmt	down	1.72	0.032
histocompatibility 2, Q region locus 10	H2-Q10	down	1.71	0.0389
dual specificity phosphatase 18	Dusp18	down	1.7	0.0234
junction-mediating and regulatory protein	Jmy	down	1.7	0.0017
RIKEN cDNA 4930524O07 gene	4930524O07Rik	down	1.67	0.00594
predicted gene 10631	Gm10631	down	1.66	0.0121
predicted gene 13033	Gm13033	down	1.66	0.0112
zinc finger protein 951	Zfp951	down	1.66	0.0109
protein arginine N-methyltransferase 6	Prmt6	down	1.62	0.0365
family with sequence similarity 24, member A	Fam24a	down	1.6	0.037
vacuolar protein sorting 52 (yeast)	Vps52	down	1.6	0.0471
dual specificity phosphatase 10	Dusp10	down	1.58	0.00442
Ly6/neurotoxin 1	Lynx1	down	1.58	0.00906
RIKEN cDNA 4732440D04 gene	4732440D04Rik	down	1.57	0.00736
cDNA sequence BC051142	BC051142	down	1.57	0.00432
kallikrein 1-related peptidase b11	Klk1b11	down	1.57	0.0163
angiotensin II receptor, type 1b	Agtr1b	down	1.56	0.0413
interferon-induced protein with tetratricopeptide repeats 1	Ifit1	down	1.56	0.0187
tripartite motif-containing 7	Trim7	down	1.56	0.0157
RIKEN cDNA 2010012O05 gene	2010012O05Rik	down	1.55	0.0129
DCN1, defective in cullin neddylation 1, domain containing 1 (S. cerevisiae)	Dcun1d1	down	1.55	0.000684
interleukin 12a	Il12a	down	1.55	0.0167
low density lipoprotein receptor class A domain containing 3	Ldlrad3	down	1.55	0.0276
membrane associated guanylate kinase, WW and PDZ domain containing 3	Magi3	down	1.55	0.0213
phosphodiesterase 6G, cGMP-specific, rod, gamma	Pde6g	down	1.55	0.00488
AT rich interactive domain 1B (SWI-like)	Arid1b	down	1.54	0.0166
CD274 antigen	Cd274	down	1.54	0.0452
eyes absent 3 homolog (Drosophila)	Eya3	down	1.54	0.0146
LRRN4 C-terminal like	Lrrn4cl	down	1.53	0.0259
RIKEN cDNA C530050E15 gene	C530050E15Rik	down	1.52	0.00266
chromodomain protein, Y chromosome-like 2	Cdyl2	down	1.52	0.00832
RIKEN cDNA C630043F03 gene	C630043F03Rik	down	1.51	0.0281
CD40 antigen	Cd40	down	1.51	0.0175
phosphatase and tensin homolog	Pten	down	1.51	0.0403
zinc finger protein 955A	Zfp955a	down	1.51	0.0027
predicted gene 6329	Gm6329	down	1.5	0.00268
ubiquitin-like modifier activating enzyme 7 // cadherin-related family member 4	Uba7 // Cdhr4	down	1.5	0.00718
E26 avian leukemia oncogene 2, 3' domain	Ets2	down	1.49	0.0252
lin-52 homolog (C. elegans)	Lin52	down	1.49	0.0136
calmodulin binding transcription activator 1	Camta1	down	1.48	0.0084
hydroxypyruvate isomerase homolog (E. coli)	Hyi	down	1.48	0.0205
PDZ domain containing 9	Pdzd9	down	1.48	0.038
zinc finger protein 69	Zfp69	down	1.48	0.032
C-type lectin domain family 9, member a	Clec9a	down	1.47	0.0186
hedgehog acyltransferase	Hhat	down	1.47	0.0415
poly (ADP-ribose) polymerase family, member 3	Parp3	down	1.47	0.048
RIKEN cDNA 6720489N17 gene	6720489N17Rik	down	1.46	2.48e-06
coiled-coil domain containing 79	Ccdc79	down	1.46	0.0305
cytochrome P450, family 39, subfamily a, polypeptide 1	Cyp39a1	down	1.46	0.0424
deltex 1 homolog (Drosophila)	Dtx1	down	1.46	0.0305
membrane protein, palmitoylated 5 (MAGUK p55 subfamily member 5)	Mpp5	down	1.46	0.00958
abhydrolase domain containing 2	Abhd2	down	1.45	0.0379
CD1d1 antigen	Cd1d1	down	1.45	0.0123
tetraspanin 15	Tspan15	down	1.45	0.015
ubiquitin specific peptidase 12	Usp12	down	1.45	0.000239
mitochondrial calcium uptake family, member 3	Micu3	down	1.44	0.0345
microRNA 18	Mir18	down	1.44	0.0437
pleckstrin homology domain containing, family A (phosphoinositide binding specific) member 1	Plekha1	down	1.44	0.000421
olfactory receptor 1261	Olfr1261	down	1.43	0.0393
periplakin	Ppl	down	1.43	0.0067
zinc finger protein 157	Zfp157	down	1.43	0.0222
calcium channel, voltage-dependent, R type, alpha 1E subunit	Cacna1e	down	1.42	0.003
cullin-associated and neddylation-dissociated 2 (putative)	Cand2	down	1.42	0.0453
avian reticuloendotheliosis viral (v-rel) oncogene related B	Relb	down	1.42	0.0454
TNFAIP3 interacting protein 1	Tnip1	down	1.42	0.0467
zinc finger, MYM domain containing 1	Zmym1	down	1.42	8.09e-05
RIKEN cDNA 4922501C03 gene	4922501C03Rik	down	1.41	0.0266
RIKEN cDNA 4931419H13 gene	4931419H13Rik	down	1.41	0.0183
BTG3 associated nuclear protein	Banp	down	1.41	0.0476
cadherin 17	Cdh17	down	1.41	0.0449
Cobl-like 1	Cobll1	down	1.41	0.0251
neural precursor cell expressed, developmentally down-regulated gene 4-like	Nedd4l	down	1.41	0.00146
tubulin tyrosine ligase-like family, member 4	Ttll4	down	1.41	0.0159
EFR3 homolog A (S. cerevisiae)	Efr3a	down	1.4	0.033
glucosamine-6-phosphate deaminase 1	Gnpda1	down	1.4	0.0321
glutathione S-transferase, pi 2	Gstp2	down	1.4	0.0411
leucine zipper, putative tumor suppressor 1	Lzts1	down	1.4	0.0333
RIKEN cDNA 5730455P16 gene	5730455P16Rik	down	1.39	0.0436
G protein-coupled receptor 156	Gpr156	down	1.39	0.0208
lymphotoxin B	Ltb	down	1.39	0.0372
PC-esterase domain containing 1A	Pced1a	down	1.39	0.0154
relaxin/insulin-like family peptide receptor 1	Rxfp1	down	1.39	0.0361
transducer of ERBB2, 2	Tob2	down	1.39	0.0484
RIKEN cDNA 1700012D14 gene	1700012D14Rik	down	1.38	0.0141
granzyme A	Gzma	down	1.38	0.0148
hydroxysteroid 11-beta dehydrogenase 2	Hsd11b2	down	1.38	0.031
nudix (nucleoside diphosphate linked moiety X)-type motif 16	Nudt16	down	1.38	0.00968
ORAI calcium release-activated calcium modulator 1	Orai1	down	1.38	0.0095
PQ loop repeat containing 2	Pqlc2	down	1.38	0.00782
proteasome (prosome, macropain) assembly chaperone 4	Psmg4	down	1.38	0.0345
sema domain, seven thrombospondin repeats (type 1 and type 1-like), transmembrane domain (TM) and short cytoplasmic domain, (semaphorin) 5A	Sema5a	down	1.38	0.00696
zinc finger protein 169	Zfp169	down	1.38	0.00656
early B cell factor 1	Ebf1	down	1.37	0.000103
AHA1, activator of heat shock protein ATPase 2	Ahsa2	down	1.36	0.0128
ankyrin repeat domain 61	Ankrd61	down	1.36	0.016
ATPase, H+ transporting, lysosomal V0 subunit B	Atp6v0b	down	1.36	0.0136
complement receptor 2	Cr2	down	1.36	0.0349
elongation factor RNA polymerase II-like 3	Ell3	down	1.36	0.0054
family with sequence similarity 227, member A	Fam227a	down	1.36	0.0356
guanylate-binding protein 9	Gbp9	down	1.36	0.0199
intraflagellar transport 140	Ift140	down	1.36	0.00402
lemur tyrosine kinase 2	Lmtk2	down	1.36	0.0489
MRG/MORF4L binding protein	Mrgbp	down	1.36	0.0213
NLR family, apoptosis inhibitory protein 5	Naip5	down	1.36	0.00404
surfeit gene 6	Surf6	down	1.36	0.0221
WD repeat domain 96 // inositol 1,4,5-triphosphate receptor interacting protein	Wdr96 // Itprip	down	1.36	0.0355
zinc finger protein 759	Zfp759	down	1.36	0.0198
ankyrin repeat domain 10	Ankrd10	down	1.35	0.00548
ATM interactor	Atmin	down	1.35	0.0405
Brca1 associated protein 1	Bap1	down	1.35	0.00696
B lymphoid kinase	Blk	down	1.35	0.00276
cysteine-rich transmembrane module containing 1	Cystm1	down	1.35	0.00986
predicted gene 9292	Gm9292	down	1.35	0.038
sestrin 3	Sesn3	down	1.35	0.00514
transforming growth factor beta regulated gene 3	Tbrg3	down	1.35	0.0157
RIKEN cDNA 9930111J21 gene 2	9930111J21Rik2	down	1.34	0.0131
microtubule associated monooxygenase, calponin and LIM domain containing 3	Mical3	down	1.34	0.0247
pseudopodium-enriched atypical kinase 1	Peak1	down	1.34	0.0347
POU domain class 5, transcription factor 2	Pou5f2	down	1.34	0.0215
zinc finger protein 39	Zfp39	down	1.34	0.00822
coiled-coil domain containing 94	Ccdc94	down	1.33	0.0383
DENN/MADD domain containing 1C	Dennd1c	down	1.33	0.0134
echinoderm microtubule associated protein like 5	Eml5	down	1.33	0.0081
F-box protein 4	Fbxo4	down	1.33	0.0461
heat shock 105kDa/110kDa protein 1	Hsph1	down	1.33	0.0185
mitochondrial assembly of ribosomal large subunit 1	Malsu1	down	1.33	0.0389
polysaccharide biosynthesis domain containing 1	Pbdc1	down	1.33	0.0499
Pbx/knotted 1 homeobox	Pknox1	down	1.33	0.0231
thioredoxin domain containing 16	Txndc16	down	1.33	0.0286
BUD13 homolog (yeast)	Bud13	down	1.32	0.00602
expressed sequence C78339	C78339	down	1.32	0.0424
CDK5 regulatory subunit associated protein 1	Cdk5rap1	down	1.32	0.000662
cysteine-rich secretory protein 3	Crisp3	down	1.32	0.039
Fanconi anemia, complementation group M	Fancm	down	1.32	0.0489
serine active site containing 1	Serac1	down	1.32	0.00386
SH2 domain protein 1A	Sh2d1a	down	1.32	0.0156
solute carrier family 9 (sodium/hydrogen exchanger), member 1	Slc9a1	down	1.32	0.0115
RIKEN cDNA 2700038G22 gene	2700038G22Rik	down	1.31	0.0435
insulin receptor substrate 2	Irs2	down	1.31	0.0386
kinectin 1	Ktn1	down	1.31	0.0486
phosphoprotein associated with glycosphingolipid microdomains 1	Pag1	down	1.31	0.018
prenyl (solanesyl) diphosphate synthase, subunit 1	Pdss1	down	1.31	0.0308
proviral integration site 3	Pim3	down	1.31	0.0251
protein tyrosine phosphatase, receptor type, J	Ptprj	down	1.31	0.00738
WD repeat domain 46	Wdr46	down	1.31	0.0473
a disintegrin and metallopeptidase domain 28	Adam28	down	1.3	0.012
DnaJ (Hsp40) homolog, subfamily C, member 5	Dnajc5	down	1.3	0.00324
family with sequence similarity 84, member B	Fam84b	down	1.3	0.0452
GDP-D-glucose phosphorylase 1	Gdpgp1	down	1.3	0.0329
glycoprotein 2 (zymogen granule membrane)	Gp2	down	1.3	0.00774
mannosidase, beta A, lysosomal-like	Manbal	down	1.3	0.0474
microtubule associated serine/threonine kinase family member 4	Mast4	down	1.3	0.00362
myoferlin	Myof	down	1.3	0.0128
period circadian clock 1	Per1	down	1.3	0.0219
polypyrimidine tract binding protein 2	Ptbp2	down	1.3	0.0201
sodium channel, voltage-gated, type II, beta	Scn2b	down	1.3	0.0396
transmembrane protein 86B	Tmem86b	down	1.3	0.0394
zona pellucida binding protein	Zpbp	down	1.3	0.0214
acyl-Coenzyme A dehydrogenase family, member 12	Acad12	down	1.29	0.00746
ArfGAP with coiled-coil, ankyrin repeat and PH domains 1	Acap1	down	1.29	0.042
BTB (POZ) domain containing 3	Btbd3	down	1.29	0.00626
coiled-coil domain containing 41, opposite strand	Ccdc41os1	down	1.29	0.0417
CDC14 cell division cycle 14A	Cdc14a	down	1.29	0.0172
CWC22 spliceosome-associated protein homolog (S. cerevisiae)	Cwc22	down	1.29	0.00822
DENN/MADD domain containing 1A	Dennd1a	down	1.29	0.0223
FERM domain containing 6	Frmd6	down	1.29	0.0334
kringle containing transmembrane protein 1	Kremen1	down	1.29	0.0458
mitogen-activated protein kinase binding protein 1	Mapkbp1	down	1.29	0.0446
POC5 centriolar protein homolog (Chlamydomonas)	Poc5	down	1.29	0.000823
protein phosphatase 1, regulatory (inhibitor) subunit 12C	Ppp1r12c	down	1.29	0.0179
Rab interacting lysosomal protein-like 2	Rilpl2	down	1.29	0.036
yippee-like 3 (Drosophila)	Ypel3	down	1.29	0.0291
zinc finger protein 13	Zfp13	down	1.29	0.0305
chromodomain helicase DNA binding protein 7	Chd7	down	1.28	0.0341
dedicator of cyto-kinesis 2	Dock2	down	1.28	0.023
family with sequence similarity 169, member B	Fam169b	down	1.28	0.0128
predicted gene 7008	Gm7008	down	1.28	0.0194
late cornified envelope 1F	Lce1f	down	1.28	0.0428
nuclear receptor subfamily 3, group C, member 1	Nr3c1	down	1.28	0.00628
placenta-specific 8	Plac8	down	1.28	0.0125
processing of precursor 1, ribonuclease P/MRP family, (S. cerevisiae)	Pop1	down	1.28	0.00316
RAB10, member RAS oncogene family, opposite strand	Rab10os	down	1.28	0.0276
solute carrier family 37 (glycerol-3-phosphate transporter), member 2	Slc37a2	down	1.28	0.0131
ST6 (alpha-N-acetyl-neuraminyl-2,3-beta-galactosyl-1,3)-N-acetylgalactosaminide alpha-2,6-sialyltransferase 3	St6galnac3	down	1.28	0.0293
transmembrane protein 67	Tmem67	down	1.28	0.0306
5'-3' exoribonuclease 1	Xrn1	down	1.28	0.0489
zinc finger protein 639	Zfp639	down	1.28	0.0341
RIKEN cDNA A530054K11 gene	A530054K11Rik	down	1.27	0.0213
fasciculation and elongation protein zeta 2 (zygin II)	Fez2	down	1.27	0.0473
forkhead box O6, opposite strand	Foxo6os	down	1.27	0.0495
InaD-like (Drosophila)	Inadl	down	1.27	0.0261
keratin associated protein 4-16	Krtap4-16	down	1.27	0.0348
mitogen-activated protein kinase kinase kinase kinase 2	Map4k2	down	1.27	0.0184
mesoderm induction early response 1, family member 2	Mier2	down	1.27	0.0373
metallophosphoesterase 1	Mppe1	down	1.27	0.0221
NLR family, apoptosis inhibitory protein 6	Naip6	down	1.27	0.0115
protein phosphatase 1, regulatory (inhibitor) subunit 12B	Ppp1r12b	down	1.27	0.0206
Slc2a4 regulator, pseudogene	Slc2a4rg-ps	down	1.27	0.0475
dopey family member 1	Dopey1	down	1.26	0.0374
glycerophosphocholine phosphodiesterase GDE1 homolog (S. cerevisiae)	Gpcpd1	down	1.26	0.0444
mannoside acetylglucosaminyltransferase 4, isoenzyme A	Mgat4a	down	1.26	0.0181
napsin A aspartic peptidase	Napsa	down	1.26	0.0356
phosphoinositide-3-kinase, class 2, beta polypeptide	Pik3c2b	down	1.26	0.0461
protein phosphatase 1 (formerly 2C)-like	Ppm1l	down	1.26	0.0424
required for meiotic nuclear division 5 homolog A (S. cerevisiae)	Rmnd5a	down	1.26	0.00646
trans-acting transcription factor 4	Sp4	down	1.26	0.0466
zinc finger with UFM1-specific peptidase domain	Zufsp	down	1.26	0.0372
RIKEN cDNA 4930405A21 gene	4930405A21Rik	down	1.25	0.034
coiled-coil domain containing 77	Ccdc77	down	1.25	0.0498
CD180 antigen	Cd180	down	1.25	0.0369
CD19 antigen	Cd19	down	1.25	0.00776
centrosomal protein 44	Cep44	down	1.25	0.00574
fragile histidine triad gene	Fhit	down	1.25	0.0256
UDP-N-acetyl-alpha-D-galactosamine: polypeptide N-acetylgalactosaminyltransferase 7	Galnt7	down	1.25	0.000243
predicted gene 14085	Gm14085	down	1.25	0.011
intraflagellar transport 88	Ift88	down	1.25	0.0359
NLR family, CARD domain containing 4	Nlrc4	down	1.25	0.0399
phosphatidylinositol 3-kinase, C2 domain containing, alpha polypeptide	Pik3c2a	down	1.25	0.0278
phosphatidylinositol-5-phosphate 4-kinase, type II, alpha	Pip4k2a	down	1.25	0.0311
solute carrier family 44, member 2	Slc44a2	down	1.25	0.0464
zinc finger CCCH type containing 8	Zc3h8	down	1.25	0.0338
S-adenosylhomocysteine hydrolase-like 2	Ahcyl2	down	1.24	0.0336
circadian locomotor output cycles kaput	Clock	down	1.24	0.0443
hydrogen voltage-gated channel 1	Hvcn1	down	1.24	0.0273
INO80 complex subunit D	Ino80d	down	1.24	0.0483
inositol 1,4,5-trisphosphate receptor 1	Itpr1	down	1.24	0.0322
3-ketodihydrosphingosine reductase	Kdsr	down	1.24	0.0315
leukocyte tyrosine kinase	Ltk	down	1.24	0.00632
mitochondrial pyruvate carrier 1	Mpc1	down	1.24	0.0293
ring finger protein, LIM domain interacting	Rlim	down	1.24	0.00714
striatin interacting protein 1	Strip1	down	1.24	0.0301
transmembrane protein 5	Tmem5	down	1.24	0.02
upregulator of cell proliferation	Urgcp	down	1.24	0.0335
RIKEN cDNA 1700020I14 gene	1700020I14Rik	down	1.23	0.0422
RIKEN cDNA 2310057M21 gene	2310057M21Rik	down	1.23	0.0377
expressed sequence AI413582	AI413582	down	1.23	0.0249
formin binding protein 1	Fnbp1	down	1.23	0.022
myocyte enhancer factor 2D	Mef2d	down	1.23	0.0355
PAX interacting (with transcription-activation domain) protein 1	Paxip1	down	1.23	0.00792
pleckstrin homology domain interacting protein	Phip	down	1.23	0.0137
POU domain, class 2, transcription factor 1	Pou2f1	down	1.23	0.0395
RAB24, member RAS oncogene family	Rab24	down	1.23	0.0164
RAB2B, member RAS oncogene family	Rab2b	down	1.23	0.0291
RAB3 GTPase activating protein subunit 1	Rab3gap1	down	1.23	0.00596
ribosomal RNA adenine dimethylase domain containing 1	Rrnad1	down	1.23	0.0277
SET binding protein 1	Setbp1	down	1.23	0.018
tumor necrosis factor, alpha-induced protein 3	Tnfaip3	down	1.23	0.0106
tocopherol (alpha) transfer protein-like	Ttpal	down	1.23	0.0147
Williams Beuren syndrome chromosome region 22	Wbscr22	down	1.23	0.0426
ATP-binding cassette, sub-family C (CFTR/MRP), member 10	Abcc10	down	1.22	0.0277
ankyrin repeat domain 52	Ankrd52	down	1.22	0.00852
autophagy related 3	Atg3	down	1.22	0.00414
diphthamine biosynthesis 6	Dph6	down	1.22	0.0349
formin-like 3	Fmnl3	down	1.22	0.0366
glutathione peroxidase 2, pseudogene 1	Gpx2-ps1	down	1.22	0.0381
interleukin 20 receptor beta	Il20rb	down	1.22	0.0106
integrin-linked kinase-associated serine/threonine phosphatase 2C	Ilkap	down	1.22	0.048
mitogen-activated protein kinase 9	Mapk9	down	1.22	0.0244
M-phase phosphoprotein 9	Mphosph9	down	1.22	0.0491
MAS-related GPR, member A3	Mrgpra3	down	1.22	0.0232
N-acetylglucosamine-1-phosphodiester alpha-N-acetylglucosaminidase	Nagpa	down	1.22	0.0409
Nedd4 family interacting protein 2	Ndfip2	down	1.22	0.0229
NADH dehydrogenase (ubiquinone) 1 alpha subcomplex, 5	Ndufa5	down	1.22	0.00162
nuclear factor of kappa light polypeptide gene enhancer in B cells inhibitor, delta	Nfkbid	down	1.22	0.0091
nuclear receptor subfamily 1, group D, member 1	Nr1d1	down	1.22	0.0116
olfactory receptor 711	Olfr711	down	1.22	0.012
O-sialoglycoprotein endopeptidase	Osgep	down	1.22	0.0187
RB1-inducible coiled-coil 1	Rb1cc1	down	1.22	0.0433
spleen tyrosine kinase	Syk	down	1.22	0.0108
tRNA-yW synthesizing protein 5	Tyw5	down	1.22	0.027
bromodomain and WD repeat domain containing 1	Brwd1	down	1.21	0.0344
centrosomal protein 170	Cep170	down	1.21	0.0146
choline kinase alpha	Chka	down	1.21	0.0164
DDB1 and CUL4 associated factor 11	Dcaf11	down	1.21	0.035
platelet/endothelial cell adhesion molecule 1	Pecam1	down	1.21	0.0399
RNA binding motif protein 41	Rbm41	down	1.21	0.0172
SH3-domain GRB2-like endophilin B2	Sh3glb2	down	1.21	0.0184
signal transducer and activator of transcription 5B	Stat5b	down	1.21	0.039
trafficking protein particle complex 9	Trappc9	down	1.21	0.034
zinc finger, CCHC domain containing 2	Zcchc2	down	1.21	0.0358
RIKEN cDNA 0610009D07 gene	0610009D07Rik	down	1.2	0.00502
Rho guanine nucleotide exchange factor (GEF) 11	Arhgef11	down	1.2	0.0417
coilin	Coil	down	1.2	0.0452
Leo1, Paf1/RNA polymerase II complex component, homolog (S. cerevisiae)	Leo1	down	1.2	0.0324
midasin homolog (yeast)	Mdn1	down	1.2	0.00386
Sep (O-phosphoserine) tRNA:Sec (selenocysteine) tRNA synthase	Sepsecs	down	1.2	0.0374
stromal interaction molecule 1	Stim1	down	1.2	0.0428
testis expressed gene 264	Tex264	down	1.2	0.0308
tetratricopeptide repeat domain 5	Ttc5	down	1.2	0.023
WD repeat and FYVE domain containing 2	Wdfy2	down	1.2	0.0367

## Sheet: TableS3
Table S3: Description of the 16 genes differentially expressed between HR-MDS and founder mice.
HR-MDS					tethBCL2			MRP8NRASD12
Gene Name	Gene Symbol	Regulation	Fold-Change	P-Value	Regulation	Fold-Change	P-Value	Regulation	Fold-Change	P-Value
angiopoietin 1	Angpt1	up	2.53	0.0084	down	1.75	0.00216
RIKEN cDNA 1110008F13 gene	1110008F13Rik	up	1.53	0.00568	down	1.23	0.00812
translocating chain-associating membrane protein 2	Tram2	up	1.44	0.0042	down	1.25	0.00228
trophinin associated protein	Troap	up	1.37	0.0356	down	1.35	0.0014
ral guanine nucleotide dissociation stimulator,-like 1	Rgl1	up	1.31	0.047	down	1.26	0.0474
ATP-binding cassette, sub-family B (MDR/TAP), member 4	Abcb4	up	1.24	0.0172	down	1.25	0.0279
MMS22-like, DNA repair protein	Mms22l	up	1.21	0.0402	down	1.25	0.0376
leucine rich repeat containing 41	Lrrc41	down	1.68	0.0145	up	1.51	0.0012
suppressor of cytokine signaling 4	Socs4	down	1.61	0.0418	up	1.28	0.0301
BAI1-associated protein 2-like 1	Baiap2l1	down	1.59	0.024	up	1.22	0.0139
coiled-coil-helix-coiled-coil-helix domain containing 2	Chchd2	down	1.4	0.0159	up	1.47	0.0157
zinc finger and BTB domain containing 10	Zbtb10	down	1.4	0.0331	up	1.34	0.0401
RIKEN cDNA E130102H24 gene	E130102H24Rik	down	1.25	0.0433	up	1.21	0.0366
regulatory factor X, 5 (influences HLA class II expression)	Rfx5	down	1.25	0.0259	up	1.21	0.039
transmembrane protein 181A	Tmem181a	down	1.46	0.0247	up	1.61	0.000882	up	2.21	0.00884
SMT3 suppressor of mif two 3 homolog 2 (yeast)	Sumo2	up	1.24	0.0257				down	2	0.00192

## Sheet: Table S4
Table S4: Genes implicated in DNA-RNA-Protein processing, splicing, ubiquitination, acetylation, methylation, and phosphorylation, dysregulated genes in the HR-MDS transgenic mice vs FVB/N mice and differentially dysregulated with founders
		HR-MDS
Gene Name	Gene Symbol	Regulation	Fold-Change	P-Value
carbonic anhydrase 1	Car1	up	3.47	0.0334
syndecan 1	Sdc1	up	2.7	0.0057
histone cluster 1, H2ak	Hist1h2ak	up	2.02	0.0144
signal sequence receptor, delta	Ssr4	up	1.99	0.0007
dual specificity phosphatase 14	Dusp14	up	1.9	0.0134
ER degradation enhancer, mannosidase alpha-like 1	Edem1	up	1.75	0.0271
cytochrome c oxidase subunit IV isoform 2	Cox4i2	up	1.71	0.0161
ubiquitin specific peptidase 46	Usp46	up	1.69	0.0348
phosphatidic acid phosphatase type 2A	Ppap2a	up	1.68	0.0312
serine hydroxymethyltransferase 2 (mitochondrial)	Shmt2	up	1.67	0.0043
histone cluster 1, H4i	Hist1h4i	up	1.65	0.0203
ASF1 anti-silencing function 1 homolog B (S. cerevisiae)	Asf1b	up	1.64	0.0381
polymerase (DNA directed), eta (RAD 30 related)	Polh	up	1.62	0.0168
MAD2 mitotic arrest deficient-like 1 (yeast)	Mad2l1	up	1.58	0.0151
platelet-derived growth factor, C polypeptide	Pdgfc	up	1.58	0.0188
branched chain ketoacid dehydrogenase kinase	Bckdk	up	1.57	0.00926
ubiquitin-like modifier activating enzyme 5	Uba5	up	1.55	0.00076
helicase, lymphoid specific	Hells	up	1.54	0.0146
FMS-like tyrosine kinase 3	Flt3	up	1.53	0.0433
paternally expressed 10	Peg10	up	1.53	0.00624
estrogen receptor 1 (alpha)	Esr1	up	1.52	0.0337
neurogenic differentiation 1 // ceramide kinase-like	Neurod1 // Cerkl	up	1.52	0.043
proteasome maturation protein	Pomp	up	1.52	0.00404
DnaJ (Hsp40) homolog, subfamily C, member 3	Dnajc3	up	1.48	0.00484
heat shock protein 90, beta (Grp94), member 1	Hsp90b1	up	1.48	0.00212
serine incorporator 5	Serinc5	up	1.48	0.00676
DnaJ (Hsp40) homolog, subfamily B, member 11	Dnajb11	up	1.47	0.0082
budding uninhibited by benzimidazoles 3 homolog (S. cerevisiae)	Bub3	up	1.46	0.0165
glucan (1,4-alpha-), branching enzyme 1	Gbe1	up	1.42	0.0363
peptidylprolyl isomerase B	Ppib	up	1.42	0.0341
breast cancer 1	Brca1	up	1.41	0.0209
cytochrome c oxidase assembly protein 17	Cox17	up	1.39	0.0214
epiregulin	Ereg	up	1.39	0.0421
protein tyrosine phosphatase, non-receptor type 21	Ptpn21	up	1.39	0.0153
NADH dehydrogenase (ubiquinone) 1 beta subcomplex 3	Ndufb3	up	1.38	0.0141
tubulin, beta 5 class I	Tubb5	up	1.38	0.0111
Yamaguchi sarcoma viral (v-yes) oncogene homolog 1	Yes1	up	1.38	0.0133
phosphoribosylaminoimidazole carboxylase, phosphoribosylaminoribosylaminoimidazole, succinocarboxamide synthetase	Paics	up	1.37	0.0394
ER degradation enhancer, mannosidase alpha-like 3	Edem3	up	1.37	0.0133
methyltransferase like 5	Mettl5	up	1.37	0.0165
endoplasmic reticulum protein 44	Erp44	up	1.36	0.0261
peroxiredoxin 2	Prdx2	up	1.36	0.0135
guanine nucleotide binding protein (G protein), gamma 5	Gng5	up	1.34	0.0474
a disintegrin and metallopeptidase domain 30	Adam30	up	1.34	0.0172
cleavage and polyadenylation specific factor 2	Cpsf2	up	1.34	0.0129
DnaJ (Hsp40) homolog, subfamily C, member 17	Dnajc17	up	1.34	0.01
endoplasmic reticulum lectin 1	Erlec1	up	1.34	0.0082
proliferation-associated 2G4	Pa2g4	up	1.33	0.0146
cytochrome c oxidase subunit IV isoform 1	Cox4i1	up	1.33	0.0259
protein arginine N-methyltransferase 7	Prmt7	up	1.33	0.0168
proteasome (prosome, macropain) 26S subunit, non-ATPase, 10	Psmd10	up	1.33	0.00154
thiosulfate sulfurtransferase, mitochondrial	Tst	up	1.32	0.0293
cathepsin W	Ctsw	up	1.32	0.00614
paroxysmal nonkinesiogenic dyskinesia	Pnkd	up	1.32	0.0188
peptidylprolyl isomerase D (cyclophilin D)	Ppid	up	1.32	0.0417
receptor-like tyrosine kinase	Ryk	up	1.32	0.0323
solute carrier family 25 (mitochondrial carrier, adenine nucleotide translocator), member 4	Slc25a4	up	1.32	0.049
caspase recruitment domain family, member 10	Card10	up	1.31	0.0488
cytoplasmic polyadenylation element binding protein 2	Cpeb2	up	1.31	0.0308
methylenetetrahydrofolate dehydrogenase (NADP+ dependent), methenyltetrahydrofolate cyclohydrolase, formyltetrahydrofolate synthase	Mthfd1	up	1.31	0.0461
serine/threonine kinase 3	Stk3	up	1.31	0.0322
proteasome (prosome, macropain) 26S subunit, non-ATPase, 14	Psmd14	up	1.3	0.0359
UFM1-specific peptidase 2	Ufsp2	up	1.29	0.042
ecotropic viral integration site 5	Evi5	up	1.29	0.0181
S-phase kinase-associated protein 2 (p45)	Skp2	up	1.28	0.0278
calpain 5	Capn5	up	1.28	0.0249
proteasome (prosome, macropain) subunit, alpha type 5	Psma5	up	1.28	0.0466
ATP synthase, H+ transporting, mitochondrial F1 complex, gamma polypeptide 1	Atp5c1	up	1.27	0.00978
H2A histone family, member Y	H2afy	up	1.26	0.0173
polymerase (RNA) II (DNA directed) polypeptide G	Polr2g	up	1.26	0.00978
cyclin H	Ccnh	up	1.26	0.0135
RIKEN cDNA 2610018G03 gene	2610018G03Rik	up	1.26	0.00528
G1 to S phase transition 1	Gspt1	up	1.26	0.0312
CD24a antigen	Cd24a	up	1.25	0.0329
F-box and leucine-rich repeat protein 19	Fbxl19	up	1.25	0.015
NOP10 ribonucleoprotein	Nop10	up	1.24	0.0032
signal recognition particle 9	Srp9	up	1.24	0.0061
SMT3 suppressor of mif two 3 homolog 2 (yeast)	Sumo2	up	1.24	0.0257
ATP synthase, H+ transporting, mitochondrial F0 complex, subunit F	Atp5j	up	1.23	0.0312
predicted gene 5434	Gm5434	up	1.23	0.029
folylpolyglutamyl synthetase	Fpgs	up	1.22	0.0396
proteasome (prosome, macropain) 26S subunit, non-ATPase, 2	Psmd2	up	1.22	0.0334
topoisomerase (DNA) II binding protein 1	Topbp1	up	1.22	0.0383
karyopherin (importin) beta 1	Kpnb1	up	1.21	0.00872
transformed mouse 3T3 cell double minute 2	Mdm2	up	1.21	0.039
proteasome (prosome, macropain) 26S subunit, ATPase, 4	Psmc4	up	1.21	0.0411
proteasome (prosome, macropain) 26S subunit, non-ATPase, 12	Psmd12	up	1.21	0.00672
proteasome (prosome, macropain) activator subunit 4	Psme4	up	1.2	0.0335
predicted gene 15698	Gm15698	down	2.19	0.0409
protein tyrosine phosphatase, non-receptor type 14	Ptpn14	down	1.82	0.037
junction-mediating and regulatory protein	Jmy	down	1.7	0.0017
dual specificity phosphatase 18	Dusp18	down	1.7	0.0234
leucine rich repeat containing 41	Lrrc41	down	1.68	0.0145
protein arginine N-methyltransferase 6	Prmt6	down	1.62	0.0365
suppressor of cytokine signaling 4	Socs4	down	1.61	0.0418
dual specificity phosphatase 10	Dusp10	down	1.58	0.00442
kallikrein 1-related peptidase b11	Klk1b11	down	1.57	0.0163
DCN1, defective in cullin neddylation 1, domain containing 1 (S. cerevisiae)	Dcun1d1	down	1.55	0.000684
phosphodiesterase 6G, cGMP-specific, rod, gamma	Pde6g	down	1.55	0.00488
eyes absent 3 homolog (Drosophila)	Eya3	down	1.54	0.0146
phosphatase and tensin homolog	Pten	down	1.51	0.0403
ubiquitin-like modifier activating enzyme 7 // cadherin-related family member 4	Uba7 // Cdhr4	down	1.5	0.00718
ubiquitin specific peptidase 12	Usp12	down	1.45	0.000239
cullin-associated and neddylation-dissociated 2 (putative)	Cand2	down	1.42	0.0453
neural precursor cell expressed, developmentally down-regulated gene 4-like	Nedd4l	down	1.41	0.00146
granzyme A	Gzma	down	1.38	0.0148
proteasome (prosome, macropain) assembly chaperone 4	Psmg4	down	1.38	0.0345
AHA1, activator of heat shock protein ATPase 2	Ahsa2	down	1.36	0.0128
ATPase, H+ transporting, lysosomal V0 subunit B	Atp6v0b	down	1.36	0.0136
lemur tyrosine kinase 2	Lmtk2	down	1.36	0.0489
Brca1 associated protein 1	Bap1	down	1.35	0.00696
B lymphoid kinase	Blk	down	1.35	0.00276
F-box protein 4	Fbxo4	down	1.33	0.0461
heat shock 105kDa/110kDa protein 1	Hsph1	down	1.33	0.0185
BUD13 homolog (yeast)	Bud13	down	1.32	0.00602
Fanconi anemia, complementation group M	Fancm	down	1.32	0.0489
kinectin 1	Ktn1	down	1.31	0.0486
proviral integration site 3	Pim3	down	1.31	0.0251
protein tyrosine phosphatase, receptor type, J	Ptprj	down	1.31	0.00738
a disintegrin and metallopeptidase domain 28	Adam28	down	1.3	0.012
DnaJ (Hsp40) homolog, subfamily C, member 5	Dnajc5	down	1.3	0.00324
microtubule associated serine/threonine kinase family member 4	Mast4	down	1.3	0.00362
period circadian clock 1	Per1	down	1.3	0.0219
polypyrimidine tract binding protein 2	Ptbp2	down	1.3	0.0201
ArfGAP with coiled-coil, ankyrin repeat and PH domains 1	Acap1	down	1.29	0.042
mitogen-activated protein kinase binding protein 1	Mapkbp1	down	1.29	0.0446
yippee-like 3 (Drosophila)	Ypel3	down	1.29	0.0291
nuclear receptor subfamily 3, group C, member 1	Nr3c1	down	1.28	0.00628
processing of precursor 1, ribonuclease P/MRP family, (S. cerevisiae)	Pop1	down	1.28	0.00316
5'-3' exoribonuclease 1	Xrn1	down	1.28	0.0489
mitogen-activated protein kinase kinase kinase kinase 2	Map4k2	down	1.27	0.0184
mitogen-activated protein kinase kinase kinase kinase 2	Map4k2	down	1.27	0.0184
phosphoinositide-3-kinase, class 2, beta polypeptide	Pik3c2b	down	1.26	0.0461
napsin A aspartic peptidase	Napsa	down	1.26	0.0356
protein phosphatase 1 (formerly 2C)-like	Ppm1l	down	1.26	0.0424
intraflagellar transport 88	Ift88	down	1.25	0.0359
NLR family, CARD domain containing 4	Nlrc4	down	1.25	0.0399
phosphatidylinositol 3-kinase, C2 domain containing, alpha polypeptide	Pik3c2a	down	1.25	0.0278
S-adenosylhomocysteine hydrolase-like 2	Ahcyl2	down	1.24	0.0336
leukocyte tyrosine kinase	Ltk	down	1.24	0.00632
ring finger protein, LIM domain interacting	Rlim	down	1.24	0.00714
tumor necrosis factor, alpha-induced protein 3	Tnfaip3	down	1.23	0.0106
myocyte enhancer factor 2D	Mef2d	down	1.23	0.0355
autophagy related 3	Atg3	down	1.22	0.00414
integrin-linked kinase-associated serine/threonine phosphatase 2C	Ilkap	down	1.22	0.048
mitogen-activated protein kinase 9	Mapk9	down	1.22	0.0244
Nedd4 family interacting protein 2	Ndfip2	down	1.22	0.0229
NADH dehydrogenase (ubiquinone) 1 alpha subcomplex, 5	Ndufa5	down	1.22	0.00162
O-sialoglycoprotein endopeptidase	Osgep	down	1.22	0.0187
RB1-inducible coiled-coil 1	Rb1cc1	down	1.22	0.0433
DDB1 and CUL4 associated factor 11	Dcaf11	down	1.21	0.035
Sep (O-phosphoserine) tRNA:Sec (selenocysteine) tRNA synthase	Sepsecs	down	1.2	0.0374
stromal interaction molecule 1	Stim1	down	1.2	0.0428
RIKEN cDNA 0610009D07 gene	0610009D07Rik	down	1.2	0.00502
coilin	Coil	down	1.2	0.0452

## Sheet: Table S5
Table S5: Genes implicated in cell cycle and cell proliferation, dysregulated genes in the HR-MDS transgenic mice vs FVB/N mice and differentially dysregulated with founders
		HR-MDS
Gene Name	Gene Symbol	Regulation	Fold-Change	P-Value
predicted gene 6531	Gm6531	up	1.85	0.0498
ephrin B1	Efnb1	up	1.78	0.0191
timeless interacting protein	Tipin	up	1.71	0.0421
polymerase (DNA directed), eta (RAD 30 related)	Polh	up	1.62	0.0168
purine rich element binding protein A	Pura	up	1.59	0.046
MAD2 mitotic arrest deficient-like 1 (yeast)	Mad2l1	up	1.58	0.0151
platelet-derived growth factor, C polypeptide	Pdgfc	up	1.58	0.0188
helicase, lymphoid specific	Hells	up	1.54	0.0146
FMS-like tyrosine kinase 3	Flt3	up	1.53	0.0433
estrogen receptor 1 (alpha)	Esr1	up	1.52	0.0337
schlafen 3	Slfn3	up	1.51	0.05
cell division cycle associated 2	Cdca2	up	1.5	0.0324
nucleophosmin/nucleoplasmin 2	Npm2	up	1.49	0.0438
budding uninhibited by benzimidazoles 3 homolog (S. cerevisiae)	Bub3	up	1.46	0.0165
fibroblast growth factor 21	Fgf21	up	1.44	0.00082
ectonucleoside triphosphate diphosphohydrolase 1	Entpd1	up	1.42	0.0483
breast cancer 1	Brca1	up	1.41	0.0209
potassium channel tetramerisation domain containing 11 // transmembrane protein 95	Kctd11 // Tmem95	up	1.41	0.00874
cell division cycle 25A	Cdc25a	up	1.4	0.0109
NME/NM23 nucleoside diphosphate kinase 2	Nme2	up	1.4	0.000478
epiregulin	Ereg	up	1.39	0.0421
RuvB-like protein 1	Ruvbl1	up	1.39	0.0252
ADP-ribosylation factor-like 3	Arl3	up	1.38	0.017
integrin beta 1 (fibronectin receptor beta)	Itgb1	up	1.38	0.000317
tubulin, beta 5 class I	Tubb5	up	1.38	0.0111
tumor necrosis factor (ligand) superfamily, member 11	Tnfsf11	up	1.37	0.0189
peroxiredoxin 2	Prdx2	up	1.36	0.0135
MIS12 homolog (yeast)	Mis12	up	1.34	0.00168
hypoxanthine guanine phosphoribosyl transferase	Hprt	up	1.33	0.00174
ligase IV, DNA, ATP-dependent	Lig4	up	1.31	0.000978
enhancer of rudimentary homolog (Drosophila)	Erh	up	1.29	0.0399
ecotropic viral integration site 5	Evi5	up	1.29	0.0181
S-phase kinase-associated protein 2 (p45)	Skp2	up	1.28	0.0278
methyl-CpG binding domain protein 2	Mbd2	up	1.27	0.0318
tumor necrosis factor receptor superfamily, member 13b	Tnfrsf13b	up	1.27	0.0386
cyclin H	Ccnh	up	1.26	0.0135
cyclin-dependent kinase 2 interacting protein	Cinp	up	1.25	0.0248
CD24a antigen	Cd24a	up	1.25	0.0329
cell division cycle 123	Cdc123	up	1.24	0.0392
zinc finger and BTB domain containing 32	Zbtb32	up	1.23	0.0305
CHK2 checkpoint homolog (S. pombe)	Chek2	up	1.22	0.0263
annexin A7	Anxa7	up	1.22	0.0478
topoisomerase (DNA) II binding protein 1	Topbp1	up	1.22	0.0383
inosine 5'-phosphate dehydrogenase 2	Impdh2	up	1.21	0.0348
transformed mouse 3T3 cell double minute 2	Mdm2	up	1.21	0.039
syntaxin 2	Stx2	up	1.21	0.0345
junction-mediating and regulatory protein	Jmy	down	1.7	0.0017
interleukin 12a	Il12a	down	1.55	0.0167
CD274 antigen	Cd274	down	1.54	0.0452
phosphatase and tensin homolog	Pten	down	1.51	0.0403
CD40 antigen	Cd40	down	1.51	0.0175
CD1d1 antigen	Cd1d1	down	1.45	0.0123
avian reticuloendotheliosis viral (v-rel) oncogene related B	Relb	down	1.42	0.0454
RIKEN cDNA 4922501C03 gene	4922501C03Rik	down	1.41	0.0266
BTG3 associated nuclear protein	Banp	down	1.41	0.0476
leucine zipper, putative tumor suppressor 1	Lzts1	down	1.4	0.0333
lymphotoxin B	Ltb	down	1.39	0.0372
complement receptor 2	Cr2	down	1.36	0.0349
sestrin 3	Sesn3	down	1.35	0.00514
Brca1 associated protein 1	Bap1	down	1.35	0.00696
insulin receptor substrate 2	Irs2	down	1.31	0.0386
proviral integration site 3	Pim3	down	1.31	0.0251
CDC14 cell division cycle 14A	Cdc14a	down	1.29	0.0172
dedicator of cyto-kinesis 2	Dock2	down	1.28	0.023
5'-3' exoribonuclease 1	Xrn1	down	1.28	0.0489
zinc finger CCCH type containing 8	Zc3h8	down	1.25	0.0338
upregulator of cell proliferation	Urgcp	down	1.24	0.0335
interleukin 20 receptor beta	Il20rb	down	1.22	0.0106
integrin-linked kinase-associated serine/threonine phosphatase 2C	Ilkap	down	1.22	0.048
nuclear factor of kappa light polypeptide gene enhancer in B cells inhibitor, delta	Nfkbid	down	1.22	0.0091
RB1-inducible coiled-coil 1	Rb1cc1	down	1.22	0.0433
signal transducer and activator of transcription 5B	Stat5b	down	1.21	0.039

## Sheet: Table S6
Table S6: Genes implicated in apoptosis, dysregulated genes in the HR-MDS transgenic mice vs FVB/N mice and differentially dysregulated with founders
		HR-MDS
Gene Name	Gene Symbol	Regulation	Fold-Change	P-Value
purine rich element binding protein A	Pura	up	1.59	0.046
helicase, lymphoid specific	Hells	up	1.54	0.0146
paternally expressed 10	Peg10	up	1.53	0.00624
estrogen receptor 1 (alpha)	Esr1	up	1.52	0.0337
neurogenic differentiation 1 // ceramide kinase-like	Neurod1 // Cerkl	up	1.52	0.043
breast cancer 1	Brca1	up	1.41	0.0209
NME/NM23 nucleoside diphosphate kinase 2	Nme2	up	1.4	0.000478
nuclear apoptosis inducing factor 1	Naif1	up	1.39	0.0173
peroxiredoxin 2	Prdx2	up	1.36	0.0135
integral membrane protein 2B	Itm2b	up	1.32	0.0398
sema domain, transmembrane domain (TM), and cytoplasmic domain, (semaphorin) 6A	Sema6a	up	1.32	0.0159
caspase recruitment domain family, member 10	Card10	up	1.31	0.0488
ligase IV, DNA, ATP-dependent	Lig4	up	1.31	0.000978
serine/threonine kinase 3	Stk3	up	1.31	0.0322
S-phase kinase-associated protein 2 (p45)	Skp2	up	1.28	0.0278
CLPTM1-like	Clptm1l	up	1.27	0.0274
RIKEN cDNA 2610018G03 gene	2610018G03Rik	up	1.26	0.00528
G1 to S phase transition 1	Gspt1	up	1.26	0.0312
CD24a antigen	Cd24a	up	1.25	0.0329
intersectin 1 (SH3 domain protein 1A)	Itsn1	up	1.24	0.0294
protein disulfide isomerase associated 3	Pdia3	up	1.24	0.0116
junction-mediating and regulatory protein	Jmy	down	1.7	0.0017
angiotensin II receptor, type 1b	Agtr1b	down	1.56	0.0413
phosphatase and tensin homolog	Pten	down	1.51	0.0403
lymphotoxin B	Ltb	down	1.39	0.0372
granzyme A	Gzma	down	1.38	0.0148
NLR family, apoptosis inhibitory protein 5	Naip5	down	1.36	0.00404
DnaJ (Hsp40) homolog, subfamily C, member 5	Dnajc5	down	1.3	0.00324
yippee-like 3 (Drosophila)	Ypel3	down	1.29	0.0291
nuclear receptor subfamily 3, group C, member 1	Nr3c1	down	1.28	0.00628
NLR family, apoptosis inhibitory protein 6 // NLR family, apoptosis inhibitory protein 7	Naip6 // Naip7	down	1.27	0.0115
NLR family, CARD domain containing 4	Nlrc4	down	1.25	0.0399
zinc finger CCCH type containing 8	Zc3h8	down	1.25	0.0338
tumor necrosis factor, alpha-induced protein 3	Tnfaip3	down	1.23	0.0106
myocyte enhancer factor 2D	Mef2d	down	1.23	0.0355
mitogen-activated protein kinase 9	Mapk9	down	1.22	0.0244
nuclear factor of kappa light polypeptide gene enhancer in B cells inhibitor, delta	Nfkbid	down	1.22	0.0091
RB1-inducible coiled-coil 1	Rb1cc1	down	1.22	0.0433
signal transducer and activator of transcription 5B	Stat5b	down	1.21	0.039

## Sheet: Table S7
Table S7: Genes implicated in DNA repair and damage, dysregulated genes in the HR-MDS transgenic mice vs FVB/N mice and differentially dysregulated with founders
		HR-MDS
Gene Name	Gene Symbol	Regulation	Fold-Change	P-Value
timeless interacting protein	Tipin	up	1.71	0.0421
RuvB-like protein 2	Ruvbl2	up	1.67	0.0244
RAD54 homolog B (S. cerevisiae)	Rad54b	up	1.65	0.0215
polymerase (DNA directed), eta (RAD 30 related)	Polh	up	1.62	0.0168
X-ray repair complementing defective repair in Chinese hamster cells 6	Xrcc6	up	1.44	0.0177
breast cancer 1	Brca1	up	1.41	0.0209
DNA cross-link repair 1B, PSO2 homolog (S. cerevisiae)	Dclre1b	up	1.39	0.0433
ligase IV, DNA, ATP-dependent	Lig4	up	1.31	0.000978
cyclin H	Ccnh	up	1.26	0.0135
cyclin-dependent kinase 2 interacting protein	Cinp	up	1.25	0.0248
CHK2 checkpoint homolog (S. pombe)	Chek2	up	1.22	0.0263
topoisomerase (DNA) II binding protein 1	Topbp1	up	1.22	0.0383
junction-mediating and regulatory protein	Jmy	down	1.7	0.0017
protein arginine N-methyltransferase 6	Prmt6	down	1.62	0.0365
eyes absent 3 homolog (Drosophila)	Eya3	down	1.54	0.0146
ATM interactor	Atmin	down	1.35	0.0405
Fanconi anemia, complementation group M	Fancm	down	1.32	0.0489
tetratricopeptide repeat domain 5	Ttc5	down	1.2	0.023

## Sheet: Table S8 
Table S8: Genes implicated in Signal transduction, dysregulated genes in the HR-MDS transgenic mice vs FVB/N mice and differentially dysregulated with founders
		HR-MDS
Gene Name	Gene Symbol	Regulation	Fold-Change	P-Value
angiopoietin 1	Angpt1	up	2.53	0.0084
dual specificity phosphatase 14	Dusp14	up	1.9	0.0134
chemokine (C-C motif) ligand 5	Ccl5	up	1.68	0.0152
phosphatidic acid phosphatase type 2A	Ppap2a	up	1.68	0.0312
platelet-derived growth factor, C polypeptide	Pdgfc	up	1.58	0.0188
branched chain ketoacid dehydrogenase kinase	Bckdk	up	1.57	0.00926
FMS-like tyrosine kinase 3	Flt3	up	1.53	0.0433
heat shock protein 90, beta (Grp94), member 1	Hsp90b1	up	1.48	0.00212
neuropilin 1	Nrp1	up	1.48	2.42e-06
glial cell line derived neurotrophic factor family receptor alpha 2	Gfra2	up	1.47	0.04
fibroblast growth factor 21	Fgf21	up	1.44	0.00082
cell division cycle 25A	Cdc25a	up	1.4	0.0109
epiregulin	Ereg	up	1.39	0.0421
protein tyrosine phosphatase, non-receptor type 21	Ptpn21	up	1.39	0.0153
Yamaguchi sarcoma viral (v-yes) oncogene homolog 1	Yes1	up	1.38	0.0133
tumor necrosis factor (ligand) superfamily, member 11	Tnfsf11	up	1.37	0.0189
phosphatidylinositol-4-phosphate 5-kinase, type 1 beta	Pip5k1b	up	1.36	0.0396
peroxiredoxin 2	Prdx2	up	1.36	0.0135
receptor-like tyrosine kinase	Ryk	up	1.32	0.0323
serine/threonine kinase 3	Stk3	up	1.31	0.0322
ral guanine nucleotide dissociation stimulator,-like 1	Rgl1	up	1.31	0.047
calcium modulating ligand	Caml	up	1.3	0.0423
S-phase kinase-associated protein 2 (p45)	Skp2	up	1.28	0.0278
ATP synthase, H+ transporting, mitochondrial F1 complex, gamma polypeptide 1	Atp5c1	up	1.27	0.00978
methyl-CpG binding domain protein 2	Mbd2	up	1.27	0.0318
RIKEN cDNA 2610018G03 gene	2610018G03Rik	up	1.26	0.00528
cyclin H	Ccnh	up	1.26	0.0135
CD24a antigen	Cd24a	up	1.25	0.0329
intersectin 1 (SH3 domain protein 1A)	Itsn1	up	1.24	0.0294
ATP synthase, H+ transporting, mitochondrial F0 complex, subunit F	Atp5j	up	1.23	0.0312
CHK2 checkpoint homolog (S. pombe)	Chek2	up	1.22	0.0263
protein tyrosine phosphatase, non-receptor type 14	Ptpn14	down	1.82	0.037
dual specificity phosphatase 18	Dusp18	down	1.7	0.0234
suppressor of cytokine signaling 4	Socs4	down	1.61	0.0418
dual specificity phosphatase 10	Dusp10	down	1.58	0.00442
phosphodiesterase 6G, cGMP-specific, rod, gamma	Pde6g	down	1.55	0.00488
eyes absent 3 homolog (Drosophila)	Eya3	down	1.54	0.0146
phosphatase and tensin homolog	Pten	down	1.51	0.0403
pleckstrin homology domain containing, family A (phosphoinositide binding specific) member 1	Plekha1	down	1.44	0.000421
lymphotoxin B	Ltb	down	1.39	0.0372
ATPase, H+ transporting, lysosomal V0 subunit B	Atp6v0b	down	1.36	0.0136
lemur tyrosine kinase 2	Lmtk2	down	1.36	0.0489
NLR family, apoptosis inhibitory protein 5	Naip5	down	1.36	0.00404
B lymphoid kinase	Blk	down	1.35	0.00276
sestrin 3	Sesn3	down	1.35	0.00514
proviral integration site 3	Pim3	down	1.31	0.0251
protein tyrosine phosphatase, receptor type, J	Ptprj	down	1.31	0.00738
insulin receptor substrate 2	Irs2	down	1.31	0.0386
microtubule associated serine/threonine kinase family member 4	Mast4	down	1.3	0.00362
ArfGAP with coiled-coil, ankyrin repeat and PH domains 1	Acap1	down	1.29	0.042
CDC14 cell division cycle 14A	Cdc14a	down	1.29	0.0172
mitogen-activated protein kinase binding protein 1	Mapkbp1	down	1.29	0.0446
dedicator of cyto-kinesis 2	Dock2	down	1.28	0.023
solute carrier family 37 (glycerol-3-phosphate transporter), member 2	Slc37a2	down	1.28	0.0131
nuclear receptor subfamily 3, group C, member 1	Nr3c1	down	1.28	0.00628
NLR family, apoptosis inhibitory protein 6 // NLR family, apoptosis inhibitory protein 7	Naip6 // Naip7	down	1.27	0.0115
mitogen-activated protein kinase kinase kinase kinase 2	Map4k2	down	1.27	0.0184
protein phosphatase 1 (formerly 2C)-like	Ppm1l	down	1.26	0.0424
phosphoinositide-3-kinase, class 2, beta polypeptide	Pik3c2b	down	1.26	0.0461
NLR family, CARD domain containing 4	Nlrc4	down	1.25	0.0399
phosphatidylinositol 3-kinase, C2 domain containing, alpha polypeptide	Pik3c2a	down	1.25	0.0278
phosphatidylinositol-5-phosphate 4-kinase, type II, alpha	Pip4k2a	down	1.25	0.0311
leukocyte tyrosine kinase	Ltk	down	1.24	0.00632
pleckstrin homology domain interacting protein	Phip	down	1.23	0.0137
tumor necrosis factor, alpha-induced protein 3	Tnfaip3	down	1.23	0.0106
integrin-linked kinase-associated serine/threonine phosphatase 2C	Ilkap	down	1.22	0.048
mitogen-activated protein kinase 9	Mapk9	down	1.22	0.0244
signal transducer and activator of transcription 5B	Stat5b	down	1.21	0.039
platelet/endothelial cell adhesion molecule 1	Pecam1	down	1.21	0.0399

## Sheet: Table S9
Table S9A: Genes implicated in MAPK activity and signaling, dysregulated genes in the HR-MDS transgenic mice vs FVB/N mice and differentially dysregulated with founders
		HR-MDS
Gene Name	Gene Symbol	Regulation	Fold-Change	P-Value
dual specificity phosphatase 14	Dusp14	up	1.9	0.0134
dual specificity phosphatase 18	Dusp18	down	1.7	0.0234
dual specificity phosphatase 10	Dusp10	down	1.58	0.00442
mitogen-activated protein kinase kinase kinase kinase 2	Map4k2	down	1.27	0.0184
Table S9B: Genes implicated in JKN signaling, dysregulated genes in the HR-MDS transgenic mice vs FVB/N mice and differentially dysregulated with founders
		HR-MDS
Gene Name	Gene Symbol	Regulation	Fold-Change	P-Value
tumor necrosis factor (ligand) superfamily, member 11	Tnfsf11	up	1.37	0.0189
Table S9C: Genes implicated in Rho signaling, dysregulated genes in the HR-MDS transgenic mice vs FVB/N mice and differentially dysregulated with founders
		HR-MDS
Gene Name	Gene Symbol	Regulation	Fold-Change	P-Value
platelet/endothelial cell adhesion molecule 1	Pecam1	down	1.21	0.0399
Table S9D: Genes implicated in WNT signaling, dysregulated genes in the HR-MDS transgenic mice vs FVB/N mice and differentially dysregulated with founders
		HR-MDS
Gene Name	Gene Symbol	Regulation	Fold-Change	P-Value
syndecan 1	Sdc1	up	2.7	0.0057

## Sheet: Table S10
Table S10: Genes implicated in cellular transport and traffic, dysregulated genes in the HR-MDS transgenic mice vs FVB/N mice and differentially dysregulated with founders
		HR-MDS
Gene Name	Gene Symbol	Regulation	Fold-Change	P-Value
signal sequence receptor, delta	Ssr4	up	1.99	0.0007
ER degradation enhancer, mannosidase alpha-like 1	Edem1	up	1.75	0.0271
reticulocalbin 3, EF-hand calcium binding domain	Rcn3	up	1.73	0.0204
ASF1 anti-silencing function 1 homolog B (S. cerevisiae)	Asf1b	up	1.64	0.0381
solute carrier family 33 (acetyl-CoA transporter), member 1	Slc33a1	up	1.64	0.0218
signal sequence receptor, beta	Ssr2	up	1.63	0.0298
vitamin K epoxide reductase complex, subunit 1	Vkorc1	up	1.61	0.000682
trafficking protein particle complex 1	Trappc1	up	1.59	0.0117
SEC11 homolog C (S. cerevisiae)	Sec11c	up	1.55	0.0162
canopy 2 homolog (zebrafish)	Cnpy2	up	1.54	0.0232
proteasome maturation protein	Pomp	up	1.52	0.00404
DnaJ (Hsp40) homolog, subfamily C, member 3	Dnajc3	up	1.48	0.00484
heat shock protein 90, beta (Grp94), member 1	Hsp90b1	up	1.48	0.00212
serine incorporator 5	Serinc5	up	1.48	0.00676
signal peptidase complex subunit 2 homolog (S. cerevisiae)	Spcs2	up	1.47	0.0414
DnaJ (Hsp40) homolog, subfamily B, member 11	Dnajb11	up	1.47	0.0082
peptidylprolyl isomerase B	Ppib	up	1.42	0.0341
cytochrome c oxidase assembly protein 17	Cox17	up	1.39	0.0214
jagunal homolog 1 (Drosophila)	Jagn1	up	1.38	0.022
fatty acid desaturase 3	Fads3	up	1.37	0.0331
ER degradation enhancer, mannosidase alpha-like 3	Edem3	up	1.37	0.0133
signal peptidase complex subunit 3 homolog (S. cerevisiae)	Spcs3	up	1.37	0.0428
endoplasmic reticulum protein 44	Erp44	up	1.36	0.0261
RIKEN cDNA 0610009B22 gene	0610009B22Rik	up	1.34	0.0355
DnaJ (Hsp40) homolog, subfamily C, member 17	Dnajc17	up	1.34	0.01
endoplasmic reticulum lectin 1	Erlec1	up	1.34	0.0082
exostoses (multiple)-like 2	Extl2	up	1.33	0.0273
phosphatidylinositol glycan anchor biosynthesis, class X	Pigx	up	1.33	0.00746
ERGIC and golgi 3	Ergic3	up	1.32	0.0158
signal sequence receptor, gamma	Ssr3	up	1.32	0.0118
phenylalkylamine Ca2+ antagonist (emopamil) binding protein	Ebp	up	1.31	0.0244
calcium modulating ligand	Caml	up	1.3	0.0423
translocating chain-associating membrane protein 1	Tram1	up	1.29	0.0313
magnesium transporter 1	Magt1	up	1.29	0.0288
phosphatidylinositol glycan anchor biosynthesis, class G	Pigg	up	1.29	0.0445
flavin containing monooxygenase 5	Fmo5	up	1.28	0.0173
translocase of outer mitochondrial membrane 5 homolog (yeast)	Tomm5	up	1.27	0.0444
Wolfram syndrome 1 homolog (human)	Wfs1	up	1.27	0.0221
hydroxysteroid (17-beta) dehydrogenase 12	Hsd17b12	up	1.25	0.04
protein disulfide isomerase associated 3	Pdia3	up	1.24	0.0116
cutA divalent cation tolerance homolog (E. coli)	Cuta	up	1.23	0.0493
gamma-aminobutyric acid receptor associated protein	Gabarap	up	1.23	0.0396
HCLS1 associated X-1	Hax1	up	1.23	0.0471
RIKEN cDNA 0610007P14 gene	0610007P14Rik	up	1.22	0.0173
dual specificity phosphatase 18	Dusp18	down	1.7	0.0234
hedgehog acyltransferase	Hhat	down	1.47	0.0415
cytochrome P450, family 39, subfamily a, polypeptide 1	Cyp39a1	down	1.46	0.0424
glucosamine-6-phosphate deaminase 1	Gnpda1	down	1.4	0.0321
hydroxysteroid 11-beta dehydrogenase 2	Hsd11b2	down	1.38	0.031
proteasome (prosome, macropain) assembly chaperone 4	Psmg4	down	1.38	0.0345
AHA1, activator of heat shock protein ATPase 2	Ahsa2	down	1.36	0.0128
kinectin 1	Ktn1	down	1.31	0.0486
DnaJ (Hsp40) homolog, subfamily C, member 5	Dnajc5	down	1.3	0.00324
mitogen-activated protein kinase kinase kinase kinase 2	Map4k2	down	1.27	0.0184
leukocyte tyrosine kinase	Ltk	down	1.24	0.00632
inositol 1,4,5-trisphosphate receptor 1	Itpr1	down	1.24	0.0322
3-ketodihydrosphingosine reductase	Kdsr	down	1.24	0.0315
RAB2B, member RAS oncogene family	Rab2b	down	1.23	0.0291
trafficking protein particle complex 9	Trappc9	down	1.21	0.034
stromal interaction molecule 1	Stim1	down	1.2	0.0428

[truncated: 22 more sheets: Table S11, Table S12, TableS13, Table S14, Table S15, Table S16, Table S17, Table S18, Table S19, Table S20, Table S21, Table S22, Table S23, Table S24, Table S25, Table S26, Table S27, Table S28, Table S29, Table S30 …]
