# Supplementary material for: GEP analysis validates high risk MDS and acute myeloid leukemia post MDS mice models and highlights novel dysregulated pathways
Source: J Hematol Oncol. 2016 Jan 27;9:5. doi: 10.1186/s13045-016-0235-8 (PMC4728810; doi:10.1186/s13045-016-0235-8)
Supplement: Additional file 2: Figure S1. — GSEA analysis, (A) Endplot of significantly dysregulated pathways in HR-MDS vs FVB/N, (B) Endplot of significantly dysregulated pathways in AML post MDS vs FVB/N (ZIP 5853 kb) [file 13045_2016_235_MOESM2_ESM.zip]

Archive with 2 entries (2 files):
- FIGURE_S1A.tif
- FIGURE_S1B.tif
